# Supplementary material for: Global Identification of MicroRNAs and Their Targets in Barley under Salinity Stress
Source: PLoS One. 2015 Sep 15;10(9):e0137990. doi: 10.1371/journal.pone.0137990 (PMC4570814; doi:10.1371/journal.pone.0137990)
Supplement: S1 Table — Note: a universal oligo dT reverse primer from Invitrogen was used for all miRNA qRT-PCRs. (XLS) [file pone.0137990.s004.xls]

## Sheet: Sheet1
Table S1 Information of primer used for quantitative real-time PCR
Category	Gene Name		Primer Sequence (5'-3')
Control gene	18s rRNA forward	Forwaed primer	GTGACGGGTGACGGAGAATT
	18s rRNA reverse	Reverse primer	GACACTAATGCGCCCGGTAT
Primer for miRNA quantification by one step primeScript miRNA cDNA Synthesis Kit#	hvu-miR-n01	Forwaed primer	CGGAAGCCAACTGATACTAATTGG
	hvu-miR-n02	Forwaed primer	TATTAGTTATCGCTGAAACGG
	hvu-miR-n05	Forwaed primer	GCTTTGTTCCTTGGATTTCCA
	miR1862b	Forwaed primer	ACGAGGTTGGTTTATTTTGGGACG
	miR5179	Forwaed primer	TTTTGCTCAAGACCGCGCAAC
	miR164b	Forwaed primer	TGGAGAAGCAGGGCACGTGCA
	miR419	Forwaed primer	TGATGAATGCTGACGATGTTG
	miR1507c	Forwaed primer	GAGGTGTTTGGGATGAGAGAA
Primer for miRNA quantification by stem-loop RT-PCR	miR-n05	Stem loop Primer	GTCGTATCCAGTGCAGGGTCCGAGGTATTCGCACTGGATACGACtggttt
	miR-n05	Forwaed primer	cggGCTTTGTTCCTTGGA
	miR169-ST	Stem loop Primer	GTCGTATCCAGTGCAGGGTCCGAGGTATTCGCACTGGATACGACcgggaa
	miR169-F	Forwaed primer	cgcTCAGCCAAGGATGAC
	miR419-ST	Stem loop Primer	GTCGTATCCAGTGCAGGGTCCGAGGTATTCGCACTGGATACGACcaacat
	miR419-F	Forwaed primer	cgggACATGAATGCTGACG
	Universal Reverse Primer		GTGCAGGGTCCGAGGT
Primer for miRNA target gene expression	miR164b target: MLOC_78630.1	Forwaed primer	GCTCATGACCCGTCTCACTTAC
	miR164b target: MLOC_78630.1	Reverse primer	GTCGTAGCCAGTAGAGCCACC
	miR419 target: MLOC_53792.1	Forwaed primer	GTACGGAACCATGGAGGAGCT
	miR419 target: MLOC_53792.1	Reverse primer	TGTAGCCAAGCTCGGAGACCT
	miR1507c target: AK358846	Forwaed primer	TCGCTGTCTGCTGCTTGTG
	miR1507c target: AK358846	Reverse primer	TGTCTGGTCTGCCCTCTGTG
	miR169 target: AK372493	Forwaed primer	GAGTCCACCCTTCATCTTGTCC
	miR169 target: AK372493	Reverse primer	CTTCTGGATGTTGTAGTCGGCA
	miR-n05 target: AK355784	Forwaed primer	CAGCTACATCAGAGAAATGCGAG
	miR-n05 target: AK355784	Reverse primer	CAGCTGTTCATGGAGATGCTTG
	miR-n05 target: GH219301	Forwaed primer	GATGTGTGCTGCTCAGATGGA
	miR-n05 target: GH219301	Reverse primer	CAGTTTGAGCTGTAGGGTCCTTG
# Note: a universal oligo dT reverse primer from Invitrogen was used for all miRNA which were quantified using the one step primeScript miRNA cDNA Synthesis Kit.
