# Supplementary material for: Global Identification of MicroRNAs and Their Targets in Barley under Salinity Stress
Source: PLoS One. 2015 Sep 15;10(9):e0137990. doi: 10.1371/journal.pone.0137990 (PMC4570814; doi:10.1371/journal.pone.0137990)
Supplement: S2 Table — (XLSX) [file pone.0137990.s005.xlsx]

## Sheet: Sheet1
Table S2 Summary of unique reads and read count identified as various classes of small RNAs, unclassified or unassigned from the nuclear genome or from the chloroplast genome
Library	M3_treatment		M8_treatment		M27_treatment		M3_control		M8_control		M27_control
	Unique Reads	Total Reads	Unique Reads	Total Reads	Unique Reads	Total Reads	Unique Reads	Total Reads	Unique Reads	Total Reads	Unique Reads	Total Reads
Total clean reads	2021470	13361840	2131415	10594245	3084728	14334354	2354106	12669987	2125176	10421054	1677349	8909327
nuclear	1910257	10502999	2079224	8677036	3007548	12291756	2245984	9501737	2054979	8550006	1602319	6753882
Putative homolog microRNAs	73080	1143924	93821	1765112	122030	3423598	99870	2489917	94651	2538479	66860	1070043
HVGI (anti-sense)	98792	2325440	81831	1265835	108717	1954382	103187	1898430	98766	1285759	80451	1163546
HVGI (sense)	114331	962406	74821	548132	105359	921157	103957	727297	132317	693234	70306	542739
TIGR_Hordeum_Repeats	27617	1259938	24548	523250	33297	986628	31149	918715	28872	681638	24375	532003
TIGR_Oryza_Repeats	28433	1034689	25514	561536	30933	831463	31568	803190	27233	493118	25951	515084
TREP	3143	4306	3304	4367	7835	10739	5315	6897	5877	7762	2367	3097
repbase17.11	8077	31188	7841	27478	10176	36064	7781	26223	6953	23565	5178	17772
tRNA	22596	300944	26360	310006	36912	475547	32744	765344	27492	1181243	23551	358630
rfam	136562	457573	154607	517089	184220	606004	133290	404170	120493	358388	95100	301002
mapped to genome (unclassified)	170746	812034	183596	701362	379713	1066167	268303	831006	291369	826027	140904	540969
not assigned reads	1226880	2170557	1402981	2452869	1988356	1980007	1428820	630548	1220956	460793	1067276	1708997
Chloroplast	111213	2858841	52191	1917209	77180	2042598	108122	3168250	70197	1871048	75030	2155445
TIGR_Oryza_Repeats	3598	375894	1814	116037	2581	65018	3769	190310	2841	86116	2608	77341
TREP	38	54	21	25	28	37	29	46	30	46	20	24
Repbase17.11	448	948	213	310	271	442	410	648	341	487	224	316
Hordeum. Chloroplast tRNA	3190	331814	1786	423332	2720	340091	3742	357068	2367	195519	2448	341083
Hordeum. Chloroplast rRNA	40911	1684542	24420	1140392	33944	1294241	41067	2149628	27472	1271364	31610	1489779
Hordeum. Chloroplast gene	36967	82423	12654	19965	21126	38102	34555	70427	19249	35003	22615	44169
Hordeum. Chloroplast Intergenic region	26061	383166	11283	217148	16510	304667	24550	400123	20230	477879	15505	202733
