# Supplementary material for: Global Identification of MicroRNAs and Their Targets in Barley under Salinity Stress
Source: PLoS One. 2015 Sep 15;10(9):e0137990. doi: 10.1371/journal.pone.0137990 (PMC4570814; doi:10.1371/journal.pone.0137990)
Supplement: S3 Table — (XLSX) [file pone.0137990.s006.xlsx]

## Sheet: Sheet1
Table S3. Profile of the known microRNAs (miRBase 20.0) identified in this study
Proposed miRBase name	Homologous miRNAs	Read sequence (5-3)	miRNA length	M3_control reads	M8_control reads	M27_control reads	M3_treatment reads	M8_treatment reads	M27_treatment reads
hvu-miR168-3p	H. vulgare	CCCGCCUUGCACCAAGUGAAU	21	303	339	240	160	201	412
hvu-miR168-5p	H. vulgare	UCGCUUGGUGCAGAUCGGGAC	21	801	647	245	102	199	821
hvu-miR171-3p	H. vulgare	UGAUUGAGCCGUGCCAAUAUC	21	220	191	93	81	111	347
hvu-miR171-5p	H. vulgare	UGUUGGCUCGACUCACUCAGA	21	138	124	5	55	81	83
hvu-miR1120	H. vulgare	ACAUUCUUAUAUUAUGGGACGGAG	24	41	65	25	21	52	67
hvu-miR397	H. vulgare	CCGUUGAGUGCAGCGUUGAUG	21	21	2	2	14	6	3
hvu-miR444a	H. vulgare	UUGCUGCCUCAAGCUUGCUGC	21	1955	1940	2428	3754	128	2339
hvu-miR444b	H. vulgare	UGCAGUUGCUGUCUCAAGCUU	21	78	26	32	17	15	51
hvu-miR5048a	H. vulgare	UAUUUGCAGGUUUUAGGUCUAA	22	2001	1743	469	189	286	1994
hvu-miR5049a	H. vulgare	UCCUAAAUACUUGUUGUUGGG	21	96	123	37	45	60	143
hvu-miR5049b	H. vulgare	AGUAUUUAGGUACAGAGGGAG	21	14	16	10	8	10	15
hvu-miR5049c	H. vulgare	AGACAAUUAUUUUGGGACGGAGG	23	146	165	60	74	96	229
hvu-miR5049d	H. vulgare	UACAAUUAUUUAGGAACGGAG	21	40	26	22	25	33	58
hvu-miR5049e	H. vulgare	AAUUAUUUAGGUACAGAGGGA	21	29	24	10	27	19	41
hvu-miR5049f	H. vulgare	AAUUAAUAUGGAUCGGAGGGA	21	15	12	6	6	10	15
hvu-miR5050	H. vulgare	UUGAGGUCGUUCAACCAGCAA	21	0	0	0	0	2	2
hvu-miR5051	H. vulgare	UUUGGCACCUUGAAACUGGGA	21	517	506	176	310	302	777
hvu-miR5052	H. vulgare	ACCGGCUGGACGGUAGGCAUA	21	16	28	9	5	5	22
hvu-miR6176	H. vulgare	GAAGCUGUAGUGCAGCCGGCGUU	23	11	6	11	4	18	19
hvu-miR6193	H. vulgare	CUCUGCCACCGGUCCAUGACGAC	23	2	12	2	2	13	9
hvu-miR6198	H. vulgare	GCUCUGUCUUGGAUGGUCAUUC	22	14	32	2	8	14	10
hvu-miR6200	H. vulgare	UUUGGCCAACUAGAUCUAUGA	21	16	8	2	3	5	8
hvu-miR6201	H. vulgare	UGACCCUGAGGCACUCAUACCG	22	30	37	4	10	21	46
hvu-miR6205	H. vulgare	AGGAUGUUUGGAUACGUUUUAGU	23	13	3	4	6	5	14
hvu-miR6209	H. vulgare	UGAGAUCAGAAAGAUGUGCG	20	7	20	10	9	7	11
hvu-miR6210	H. vulgare	ACUCCUUGGUUAUCAACUUCGA	22	2	9	17	2	4	10
hvu-miR6213	H. vulgare	ACAGAUUGCUACAGACUGGUC	21	7	22	7	30	15	14
hvu-miR6214	H. vulgare	CGACGACGACGAGCACGACA	20	4	8	7	11	7	6
ata-miR156d-3p	A. tauschii	GCUCACUCCUCUUUCUGUCAGC	22	57	47	27	30	36	55
ata-miR156d-5p	A. tauschii	UGACAGAAGAGAGUGAGCAC	20	1372	992	477	1430	848	1482
bdi-miR159b-3p.1	B. distachyon	UUUGGAUUGAAGGGAGCUCUG	21	8715	10818	3279	1929	5312	14479
bdi-miR159b-5p.1	B. distachyon	GAGCUCCUAUCAUUCCAAUGA	21	64	56	42	95	54	81
osa-miR160f-3p	O. sativa	GCAUUGAGGGAGUCAUGCAGG	21	14	16	3	21	7	5
osa-miR160f-5p	O. sativa	UGCCUGGCUCCCUGAAUGCCA	21	385	234	69	175	95	136
bdi-miR166b-3p	B. distachyon	UCGGACCAGGCUUCAUUCCCC	21	1964	2479	1314	628	2012	3223
bdi-miR166b-5p	B. distachyon	GGAAUGUUGUCUGGCUCGGGG	21	89	133	70	36	95	191
ata-miR167b-3p	A. tauschii	AGGUCAUGCUGGAGUUUCAUC	21	68	30	27	21	56	83
ata-miR167b-5p	A. tauschii	UGAAGCUGCCAGCAUGAUCUGA	22	1425	126	640	239	724	2609
ata-miR172b-3p	A. tauschii	AGAAUCUUGAUGAUGCUGCAU	21	61	58	9	10	10	51
ata-miR172b-5p	A. tauschii	GCAGCACCACCAAGAUUCACA	21	24	38	1	13	10	18
bdi-miR390a-3p	B. distachyon	CGCUAUCUAUCCUGAGCUCCA	21	19	19	2	14	5	19
bdi-miR390a-5p	B. distachyon	AAGCUCAGGAGGGAUAGCGCC	21	23	16	7	3	12	39
ata-miR396e-3p	A. tauschii	GUUCAAUAAAGCUGUGGGAAA	21	22	38	23	22	11	26
ata-miR396e-5p	A. tauschii	UUCCACAGCUUUCUUGAACUG	21	424	446	68	67	135	192
ata-miR5168-3p	A. tauschii	UCGGACCAGGCUUCAAUCCCU	21	544	521	192	213	472	445
ata-miR5168-5p	A. tauschii	GGGUUGUUGUCUGGUUCAAGG	21	7	4	1	5	4	2
tae-miR9662a-3p	T. aestivum	UUGAACAUCCCAGAGCCACCG	21	928	744	316	228	321	886
zma-miR395b-3p	Z. mays	GUGAAGUGUUUGGGGGAACUC	21	41	56	143	3	33	86
tae-miR1130b-3p	T. aestivum	UCUUAUAUUAUGGGACGGAGG	21	9	7	10	10	21	18
bdi-miR827-3p	B. distachyon	UUAGAUGACCAUCAGCAAACA	21	303	625	270	145	191	947
bdi-miR408-3p	B. distachyon	CUGCACUGCCUCUUCCCUGGC	21	25	16	23	5	13	8
tae-miR1117	T. aestivum	UAGUACCGGUUCGUGGCACGAACC	24	16	16	11	7	6	35
tae-miR1121	T. aestivum	AGUAGUGAUCUAAACGCUCUUA	22	61	76	47	56	67	97
tae-miR1122	T. aestivum	UAGAUACAUCCGUAUCUAGA	20	1074	28	7	731	679	17
tae-miR1127	T. aestivum	UCCUUCCGUUCGGAAUUAC	19	28	24	11	12	12	42
tae-miR1128	T. aestivum	UACUACUCCCUCCGUCCGAAA	21	123	184	79	49	67	245
tae-miR1133	T. aestivum	CAUAUACUCCCUCCGUCCGAAA	22	10	7	2	6	2	8
tae-miR1134	T. aestivum	CAACAACAACAAGAAGAAGAAGAU	24	14	4	2	18	11	2
bdi-miR1135	B. distachyon	UUUCGACAAGUAAUUCCGACCGGA	24	53	85	9	15	16	102
tae-miR1136	T. aestivum	UUGUCGCAGGUAUGGAUGUAUCUA	24	13	17	11	16	13	26
tae-miR1137	T. aestivum	UAGUACAAAGUUGAGUCAUC	20	23	9	21	33	10	86
tae-miR1139	T. aestivum	AGAGUAACAUACACUAGUAACA	22	21	20	14	19	10	5
osa-miR1432	O. sativa	CAGGUGUCAUCUCCCCUGAAC	21	63	33	11	16	9	41
osa-miR1436	O. sativa	ACAUUAUGGGACGGAGGGAGU	21	9	2	4	6	4	10
osa-miR1439	O. sativa	UUUUGGAACGGAGUGAGUAUU	21	27	16	9	11	13	39
osa-miR1442	O. sativa	AUUCAUAGUACUAGAUGUGU	20	72	78	44	20	40	118
gma-miR1507c	G. max	GAGGUGUUUGGGAUGAGAGAA	21	161	162	165	32	60	156
osa-miR162a	O. sativa	UCGAUAAACCUCUGCAUCCAG	21	36	2	3	4	3	3
bdi-miR164b	B. distachyon	UGGAGAAGCAGGGCACGUGCA	21	134	123	2	19	74	42
osa-miR169a	O. sativa	CAGCCAAGGAUGACUUGCCGA	21	568	437	5	18	7	374
ptr-miR169s	P. trichocarpa	UCAGCCAAGGAUGACUUGCCG	21	27	2	23	7	15	2
osa-miR1858b	O. sativa	GAGAGGAGGACGGAGUGGGGC	21	7	2	4	10	2	3
osa-miR1862b	O. sativa	ACGAGGUUGGUUUAUUUUGGGACG	24	41	11	15	39	5	15
osa-miR1862d	O. sativa	ACUAGGUUUGUUUAUUUUGGGACG	24	19	11	5	3	3	5
osa-miR1862e	O. sativa	CUAGAUUUGUUUAUUUUGGGACGG	24	11	3	2	3	2	9
osa-miR1863b	O. sativa	AGCUCUGAUACCAUGUUAACUGUU	24	4	3	5	5	5	12
osa-miR1864	O. sativa	UUGUAGUAACGUGAUGGUCAAUGU	24	10	10	3	15	22	12
osa-miR1872	O. sativa	GAACUGUAAGUCUGUGACGGGUAA	24	7	2	3	4	13	14
osa-miR1873	O. sativa	UCAACAUGGUAUCAGAGCUGGAAG	24	11	2	3	4	11	2
bdi-miR1878	B. distachyon	ACUUAGUCUGAACACUAUAAAAAA	24	298	34	19	22	24	364
mtr-miR2656b	M. truncatula	AAGUUGCAUAAUCGAGUUGG	20	0	0	0	2	2	0
osa-miR2876	O. sativa	UUCCUAUAUGAACACUGUUGC	21	9	5	3	22	13	8
osa-miR2918	O. sativa	AUCCGUGUUGUCUGCGCUUUA	21	9	4	4	11	2	6
osa-miR2925	O. sativa	UGGCGGCCGCGGGCUUCGU	19	0	0	0	2	0	0
tae-miR319	T. aestivum	UUGGACUGAAGGGAGCUCCCU	21	20	4	2	4	12	6
bdi-miR319a	B. distachyon	UGAGGGAGCUUUCUUCUGUCC	21	294	7	2	4	11	7
osa-miR319b	O. sativa	UUGGACUGAAGGGUGCUCCC	20	415	8	3	137	436	204
vvi-miR3633a	V. vinifera	GGAAUGGAUGGUUAGGAGAG	20	0	0	0	4	0	0
bdi-miR393b	B. distachyon	UCCAAAGGGAUCGCAUUGAUC	21	657	4	88	84	85	2
bdi-miR394	B. distachyon	UUGGCAUUCUGUCCACCUCC	20	35	4	2	5	3	2
bdi-miR398b	B. distachyon	CAGGAGUGUCACUGAGAACACA	22	7	2	14	3	0	0
bdi-miR399a	B. distachyon	UGCCAAAGGAGAAUUACCCUG	21	11	2	3	27	8	2
aly-miR402	A. lyrata	ACAGAGUUCCGUAGACCACGG	21	3	4	4	0	3	0
osa-miR418	O. sativa	UAAUGUGAUGAUGAAAUGACG	21	19	2	4	32	13	29
osa-miR419	O. sativa	UGAUGAAUGCUGACGAUGUUG	21	10	2	16	179	12	7
osa-miR443	O. sativa	AUCACAAUACAAUAAAUCUGGA	22	13	13	12	12	20	30
gma-miR5038b	G. max	UGAGAAUUUGGCCUCUGUCCA	21	0	0	0	2	0	2
bdi-miR5054	B. distachyon	UCCCCACGGUCGGCGCCA	18	26	31	15	25	11	13
bdi-miR5059	B. distachyon	CGGCCUGGGCAGCACCACCA	20	7	7	8	22	3	12
bdi-miR5060	B. distachyon	CGGCUAGCUAGAGACCGCCAA	21	3	3	4	4	5	7
bdi-miR5064	B. distachyon	CGAAUUUGUCCAUAGCAUCAG	21	17	10	8	3	4	24
bdi-miR5066	B. distachyon	AAGUGUAUAAGUGGAGUGCCU	21	23	43	12	8	16	54
bdi-miR5067	B. distachyon	UCAGCGACAACUAAUAUGGAU	21	44	35	14	19	44	84
osa-miR5071	O. sativa	UCAAGCAUCAUAUCGUGGACA	21	150	163	173	34	72	161
osa-miR5072	O. sativa	CGAUUCCCCAGCGGAGUCGCCA	22	47	60	74	95	59	60
osa-miR5073	O. sativa	GUUUGGUGAAUCGGAAACUAUUU	23	8	11	10	8	3	14
osa-miR5075	O. sativa	UUCUCCGUCGCCGCCGUCCGC	21	22	16	6	6	19	23
osa-miR5079	O. sativa	UUUGGAUCUGUUAUUUUGGUAU	22	20	36	14	21	11	15
osa-miR5082	O. sativa	UGCGAUGAUGGCCGCGCGGGUUCA	24	25	14	19	8	27	26
tae-miR5086	T. aestivum	ACAUUGGUGGAAGGCGUGGUA	21	7	2	2	0	0	3
osa-miR5144	O. sativa	UUCUUGUGCUGCUGAAGAGAC	21	203	2	98	45	31	51
osa-miR5147	O. sativa	ACAACUCUUGUGGAUGGAGGG	21	11	4	7	3	4	17
bdi-miR5164	B. distachyon	CGCAACUUUGUCUAGAUACGC	21	2	10	6	5	7	4
bdi-miR5175a	B. distachyon	AAGAAUUUAGGAACGGAGGGA	21	15	13	4	10	4	7
bdi-miR5175b	B. distachyon	CCUCUGUUCCUAAAUUCUUGU	21	9	7	3	15	7	14
bdi-miR5176	B. distachyon	UAUGCCAUGUCGUCACAUAUC	21	1517	5	4	11	10	7
bdi-miR5179	B. distachyon	UUUUGCUCAAGACCGCGCAAC	21	1236	886	713	387	1629	2405
bdi-miR5183	B. distachyon	UAUUUGGACAAAUUUGAGUCA	21	342	100	73	222	68	160
bdi-miR5200	B. distachyon	UGUAGAUACUCUCUAAGGCUU	21	628	403	263	117	261	476
mtr-miR5266	M. truncatula	CUGGGGGACUGUCUGGGGCG	20	0	0	0	2	0	4
osa-miR5338	O. sativa	UGAAGCUUCAGUUGGUUGUAU	21	0	0	0	5	2	0
osa-miR5339	O. sativa	CAGAUAGAGAAUCUUCUCAGA	21	25	15	10	10	6	19
gma-miR5368	G. max	GGACAGUCUCAGGUAGACA	19	7283	2068	3461	10035	2540	2973
sbi-miR5386	S. bicolor	CGUCGCUGUCGCGCGCGCUG	20	0	0	0	4	2	0
osa-miR5485	O. sativa	UGACAACUGGUAGCAGAGCAA	21	6	8	13	47	19	19
osa-miR5488	O. sativa	UGAAGGCGACUGAUGAUUUCA	21	9	10	7	8	22	16
osa-miR5498	O. sativa	UGAGCUGUAACACUUGAAGAC	21	9	2	4	6	5	10
osa-miR5523	O. sativa	UGAGGAGGAACAUAUUUACUAG	22	7	2	3	6	10	4
osa-miR5529	O. sativa	GUUUCAUCCAUGGACACCGCA	21	6	7	7	22	14	8
osa-miR5538	O. sativa	ACUGAACUCAAUCACUUGCUGC	22	30	29	45	63	44	44
sbi-miR5565e	S. bicolor	UUGUUUGGAUGUUGUCGGA	19	0	0	0	2	2	4
osa-miR5788	O. sativa	UGGAUGUGACAUACUCUAGUA	21	14	2	2	2	2	2
osa-miR5821	O. sativa	UGGACGGAGCGAUGGUGGGCG	21	5	2	2	5	3	9
gma-miR6300	G. max	GUCGUUGUAGUAUAGUGG	18	27	63	8	10	14	34
osa-miR812q	O. sativa	ACGUUGGGUACGAAUAUCUACGGC	24	28	24	13	9	15	52
osa-miR818c	O. sativa	AAUCCCUUAUAUUAUGGGACGG	22	96	114	82	553	286	502
osa-miR818f	O. sativa	GGGAGCAUGUAGGAUGGCCAU	21	6	10	3	13	3	7
aly-miR824	A. lyrata	CCUUCUCAUCGAUGGUCUAGA	21	0	0	0	2	0	0
gma-miR862a	G. max	UGCUGGAUGUCUUUGAAGGAAU	22	0	0	0	0	0	2
ppa-miR894	P. patens	CGUUUCACGUCGGGUUCACC	20	237	187	173	411	185	226
ppa-miR900	P. patens	UGUGUUCUUGUACCUGGGAAG	21	0	0	0	0	2	0
pta-miR951	P. taeda	UGUUCUUGACGUCUGGACCAC	21	0	0	0	0	0	2
