# Supplementary material for: Global Identification of MicroRNAs and Their Targets in Barley under Salinity Stress
Source: PLoS One. 2015 Sep 15;10(9):e0137990. doi: 10.1371/journal.pone.0137990 (PMC4570814; doi:10.1371/journal.pone.0137990)
Supplement: S4 Table — Note: LM, length of mature miRNA; LP, length of miRNA precursor; MFE, minimum free energy of candidate precursors; MFEI, the minimum free energy index of candidate precursors; mature position, the position of mature miRNA in the hairpin; pre-miRNA location, the position of candidate precursors in Morex genome sequence. (XLS) [file pone.0137990.s007.xls]

## Sheet: Sheet1
Table S4. 10 new barley miRNAs identified in this study
miRNA number	miRNA sequence	miRNA star sequence	LM	LP	MFE (kcal/mol)	MFEI	mature position	M3_treatment reads	M8_treatment reads	M27_treatment reads	M3_control reads	M8_control reads	M27_control reads	Candidate Precursor Lacation	Precursor Sequence	Secondary Structure of Precursor
hvu-miR-n01	aagccaacugauacuaauugg	accaauuaguuccagccggcuu	21	74	-27.9	0.845455	5'	82	47	75	311	432	296	morex_contig_1574557 (from 1494 to 1567)	gaguuugccaaagccaacugauacuaauugguuugggugaaaccaauuaguuccagccggcuucgacaaaacca	...((((.(.(((((..(((..((((((((((((.....))))))))))))..)))..))))).).))))....
hvu-miR-n02	uauuaguuaucgcugaaacgg	ugagcgacaacuaauauggau	21	80	-33.8	1.20714	3'	229	252	163	100	86	94	morex_contig_6216 (from 439 to 519)	uauuaguuaucgcugaaacggauguauuuagacauauuucagugcuauauacacccguuugagcgacaacuaauauggau	....((((((((((((((((((((((((.(((((.((((((.(((((.(((.(((......)))))).))))).)))))).))))).))))))))))))))))))))))))
hvu-miR-n03	ucuuauauuucggaauggagg	ucccuucguaaauauaagaca	21	85	-31.4	1.20769	3'	12	30	34	16	11	11	morex_contig_37859 (from 1764 to 1849)	ucccuucguaaauauaagacauuuuuguuaguucauauuuggacuauaugaacuaccaaaaacaucuuauauuucggaauggagg	(((((((((.(((..((((((((((..((((((.((((((((((.......)))))))))).))))))..))))))))))..))).))))))))).......
hvu-miR-n04	ucuguaaugaaauauaagagc	ucuuauauuucauuacggagg	21	73	-44.5	2.02273	5'	11	12	7	3	7	10	morex_contig_40344 (from 3971 to 4044)	ucuguaaugaaauauaagagcauuuagaucacuannnnagugaucuaaacgcucuuauauuucauuacggagg	............((((((((((((((((((((((((((((.(((((((((((.....))))))))))).)))))))))))))))))))))))))))).............
hvu-miR-n05	gcuuuguuccuuggauuucca	ggaaauccaugagcuagcua	21	70	-20.9	0.803846	5'	20	65	56	20	235	275	morex_contig_2551004 (from 2100 to 2031)	gaaaauuugggcuuuguuccuuggauuuccauuucauaaaagggaaauccaugagcuagcuaauguugug	...(((...((((..((((..(((((((((.(((....))).))))))))).)))).))))...)))...
hvu-miR-n06	auuuguaguguucggauugaguuu	acuuagucuuggcacuauaaauuu	24	81	-34.1	1.55	5'	21	50	18	35	28	31	morex_contig_39173 (from 5237 to 5318)	acuuagucuuggcacuauaaauuuaaaaaugugcaugugaaaauauguucauuauaaauuuguaguguucggauugaguuu	((.(((.(((.(((((((((((.(((((((((((((((..((((.((((((....)))))).)))).))))))))))))))).))))))))))).))).))).))....
hvu-miR-n07	cacacgacucuuugcaac	agcauagcacucgugugaa	18	76	-29.3	0.791892	5'	18	0	0	0	0	0	morex_contig_1578833 (from 1124 to 1200)	agcauagcacucgugugaauggagguccaacuuaugguagaguugcuccucgauaggucacacgacucuuugcaac	..(((((.(((.((.(.((((((((((.((((..((((((......))))))..)))).))...)))))))).))).)))..........))))).....
hvu-miR-n08	ucuuauguugugggacggagg	uccgucccauaauaunngagc	21	73	-39.7	1.32333	3'	16	9	6	5	7	8	morex_contig_44740 (from 3727 to 3800)	uccgucccauaauaunngagcguuuuugacacuacacuaguauaaaaaacgcucuuauguugugggacggagg	...........((((((((((((((((((((((..((((((((((...((((...))))...))))))))))..))))))))))))))))))))))((....)).......
hvu-miR-n09	cauguuaauugucgcucaaac	uugugcgacaauuaauauggg	21	81	-40.3	1.3	3'	0	10	15	4	8	8	morex_contig_136835 (from 3589 to 3670)	cauguuaauugucgcucaaacagauguauguagcacugaaauacggcuagauacauccauuugugcgacaauuaauauggg	.....((..(((.(((((((((((((((((((.((((..(((((((.((((.(........))))).)))))))..)))).))))))))))))))))))).)))..))
hvu-miR-n10	uuuugauuugaaauugugugg	ccacaauuucaaaucuaaauc	21	81	-35.1	1.25357	5'	5	0	11	4	3	6	morex_contig_60566 (from 3731 to 3812)	ccacaauuucaaaucuaaauccgauccacacauugauaaacaaccaaugcauggaucgaauuuugauuugaaauugugugg	(.(((((.(((((((((((((((((.((((.(((((((..(((((.........)))))..))))))).)))).)))))))))))))).)))))))).)............
Note: LM, length of mature miRNA; LP, length of miRNA precursor; MFE, minimum free energy of candidate precursors; MFEI, the minimum free energy index of candidate precursors; mature position, the position of mature miRNA in the hairpin; pre-miRNA location, the position of candidate precursors in Morex genome sequence.
