# Supplementary material for: Global Identification of MicroRNAs and Their Targets in Barley under Salinity Stress
Source: PLoS One. 2015 Sep 15;10(9):e0137990. doi: 10.1371/journal.pone.0137990 (PMC4570814; doi:10.1371/journal.pone.0137990)
Supplement: S5 Table — (XLSX) [file pone.0137990.s008.xlsx]

## Sheet: Sheet1
Table S5. List of predicted targets of conserved miRNAs identified in this study.
miRNA_Acc.	Target_Acc.	Expectation	Inhibition	Target_Desc.	Multiplicity
Gene targeted by one miRNA at two positions
hvu-miR5049d	TC260502	1.5	Cleavage	Cyanate hydratase	2
hvu-miR5049d	TC260502	1.5	Cleavage	Cyanate hydratase	2
ata-miR172b-3p	TC278536	0.5	Cleavage	unknown function	2
ata-miR172b-3p	TC278536	0.5	Cleavage	unknown function	2
osa-miR1439	EX593083	2.5	Cleavage	unknown function	2
osa-miR1439	EX593083	2.5	Cleavage	unknown function	2
osa-miR5144	TC259428	2.5	Cleavage	Peptidyl-prolyl cis-trans isomerase	2
osa-miR5144	TC259428	2.5	Cleavage	Peptidyl-prolyl cis-trans isomerase	2
osa-miR5339	TC242715	3	Cleavage	GATA transcription factor 10	2
osa-miR5339	TC242715	3	Cleavage	GATA transcription factor 10	2
Gene targeted by more than one miRNA
hvu-miR5049d	AJ473037	2.5	Cleavage	unknown function	1
hvu-miR5049e	AJ473037	2	Translation	unknown function	1
hvu-miR5049c	AJ474659	2.5	Cleavage	unknown function	1
osa-miR1439	AJ474659	3	Cleavage	unknown function	1
bdi-miR5175a	AJ474659	2	Translation	unknown function	1
hvu-miR5049c	AL500722	2.5	Cleavage	Glutathione S-transferase TSI-1	1
osa-miR1439	AL500722	2.5	Cleavage	Glutathione S-transferase TSI-1	1
tae-miR1130b-3p	AL501466	0.5	Cleavage	unknown function	1
osa-miR1436	AL501466	3	Cleavage	unknown function	1
hvu-miR1120	BE231018	2.5	Cleavage	unknown function	1
tae-miR1130b-3p	BE231018	1.5	Cleavage	unknown function	1
hvu-miR5049a	BI779287	3	Cleavage	unknown function	1
hvu-miR5049e	BI779287	2.5	Cleavage	unknown function	1
hvu-miR5049b	BJ450193	3	Cleavage	Pathogenesis-related protein precursor	1
hvu-miR5049e	BJ450193	1.5	Cleavage	Pathogenesis-related protein precursor	1
osa-miR1862d	BJ473083	3	Translation	unknown function	1
osa-miR1862e	BJ473083	2.5	Cleavage	unknown function	1
hvu-miR5049c	BM097988	3	Cleavage	unknown function	1
tae-miR1121	BM097988	2.5	Cleavage	unknown function	1
tae-miR1130b-3p	BM368186	2	Cleavage	unknown function	1
osa-miR1436	BM368186	3	Cleavage	unknown function	1
hvu-miR5049b	BM376524	2.5	Translation	Phenylalanyl-tRNA synthetase, alpha subunit	1
osa-miR1439	BM376524	3	Cleavage	Phenylalanyl-tRNA synthetase, alpha subunit	1
tae-miR1130b-3p	BM444318	2	Cleavage	Carboxy-terminal processing protease	1
osa-miR1436	BM444318	2	Cleavage	Carboxy-terminal processing protease	1
tae-miR1130b-3p	BQ468979	1	Cleavage	Pollen coat oleosin-glycine rich protein	1
tae-miR1128	BQ468979	3	Cleavage	Pollen coat oleosin-glycine rich protein	1
osa-miR1436	BQ468979	2.5	Cleavage	Pollen coat oleosin-glycine rich protein	1
hvu-miR5049b	BQ470677	3	Translation	unknown function	1
hvu-miR5049d	BQ470677	3	Cleavage	unknown function	1
bdi-miR5175a	BQ470677	3	Cleavage	unknown function	1
hvu-miR5049b	BQ762328	3	Translation	Pathogenesis-related protein 1A/1B precursor	1
osa-miR1439	BQ762328	2.5	Cleavage	Pathogenesis-related protein 1A/1B precursor	1
hvu-miR5049f	BU970053	2	Cleavage	unknown function	1
bdi-miR5067	BU970053	1	Translation	unknown function	1
hvu-miR5049b	BU974512	1.5	Translation	Meiotically up-regulated gene 154 protein	1
hvu-miR5049d	BU974512	3	Cleavage	Meiotically up-regulated gene 154 protein	1
hvu-miR5049e	BU974512	2.5	Cleavage	Meiotically up-regulated gene 154 protein	1
bdi-miR5175a	BU974512	2.5	Cleavage	Meiotically up-regulated gene 154 protein	1
hvu-miR5049b	BY858312	2.5	Translation	Heat shock protein HslVU ATPase subunit HslU	1
bdi-miR5175a	BY858312	3	Cleavage	Heat shock protein HslVU ATPase subunit HslU	1
tae-miR1130b-3p	BY861244	2.5	Cleavage	unknown function	1
osa-miR1436	BY861244	2.5	Cleavage	unknown function	1
osa-miR1439	BY861244	3	Cleavage	unknown function	1
hvu-miR5049c	BY872542	1	Cleavage	unknown function	1
hvu-miR5049d	BY872542	2.5	Cleavage	unknown function	1
osa-miR1439	BY872542	2.5	Cleavage	unknown function	1
tae-miR319	CA004040	3	Cleavage	Polyhedral envelope protein	1
osa-miR319b	CA004040	3	Cleavage	Polyhedral envelope protein	1
hvu-miR5049b	CD057330	3	Cleavage	unknown function	1
hvu-miR5049e	CD057330	1.5	Cleavage	unknown function	1
tae-miR1137	CD664034	2	Cleavage	unknown function	1
osa-miR1439	CD664034	1	Cleavage	unknown function	1
hvu-miR5049b	CK566281	2	Translation	HV1LRR1	1
hvu-miR5049d	CK566281	3	Cleavage	HV1LRR1	1
bdi-miR5175a	CK566281	3	Cleavage	HV1LRR1	1
hvu-miR1120	CK566710	2	Cleavage	TAK14	1
tae-miR1130b-3p	CK566710	0.5	Cleavage	TAK14	1
osa-miR1436	CK566710	2	Cleavage	TAK14	1
hvu-miR5049b	CK569067	2.5	Translation	unknown function	1
tae-miR1130b-3p	CK569067	3	Translation	unknown function	1
osa-miR1439	CK569067	3	Cleavage	unknown function	1
hvu-miR5049b	CX626387	3	Translation	TSBP protein	1
hvu-miR5049d	CX626387	2	Cleavage	TSBP protein	1
hvu-miR5049e	CX626387	1.5	Cleavage	TSBP protein	1
hvu-miR5049c	DN156749	1.5	Cleavage	Probable histone-lysine N-methyltransferase NSD2 (EC 2.1.1.43), partial (1%)	1
osa-miR1439	DN156749	3	Cleavage	Probable histone-lysine N-methyltransferase NSD2 (EC 2.1.1.43), partial (1%)	1
tae-miR1130b-3p	DN159362	0.5	Cleavage	unknown function	1
osa-miR1436	DN159362	0	Cleavage	unknown function	1
osa-miR2918	DN184960	3	Cleavage	Similarity corresponds to multiple S-repeats	1
osa-miR5488	DN184960	3	Cleavage	Similarity corresponds to multiple S-repeats	1
hvu-miR5049f	DN189597	2.5	Cleavage	Predicted protein	1
bdi-miR5067	DN189597	2.5	Translation	Predicted protein	1
tae-miR1130b-3p	EX583948	2.5	Translation	unknown function	1
osa-miR1436	EX583948	2	Cleavage	unknown function	1
hvu-miR5049c	EX591130	1.5	Cleavage	unknown function	1
tae-miR1137	EX591130	3	Cleavage	unknown function	1
hvu-miR5049b	FD522424	3	Cleavage	Type II and III secretion system protein precursor	1
hvu-miR5049e	FD522424	1.5	Cleavage	Type II and III secretion system protein precursor	1
osa-miR1439	FD527254	2.5	Cleavage	unknown function	1
bdi-miR5175a	FD527254	2	Translation	unknown function	1
osa-miR169a	GH213792	3	Translation	transmembrane emp24-like trafficking protein 10 (yeast)	1
ptr-miR169s	GH213792	3	Translation	transmembrane emp24-like trafficking protein 10 (yeast)	1
hvu-miR5049c	GH217058	3	Cleavage	unknown function	1
bdi-miR5175a	GH217058	3	Translation	unknown function	1
hvu-miR5049b	NP315666	3	Translation	unknown function	1
osa-miR1439	NP315666	2.5	Cleavage	unknown function	1
bdi-miR159b-3p.1	TC238438	2.5	Cleavage	Transcription factor GAMyb	1
tae-miR319	TC238438	2.5	Cleavage	Transcription factor GAMyb	1
tae-miR1130b-3p	TC238576	2.5	Translation	HvCBF10B	1
osa-miR1439	TC238576	3	Cleavage	HvCBF10B	1
tae-miR1130b-3p	TC238627	2.5	Translation	Ubiquitin carrier protein	1
osa-miR1439	TC238627	3	Cleavage	Ubiquitin carrier protein	1
osa-miR1436	TC239563	3	Cleavage	At4g16765	1
osa-miR1439	TC239563	2.5	Cleavage	At4g16765	1
bdi-miR5175a	TC239563	2	Translation	At4g16765	1
hvu-miR1120	TC239725	2	Cleavage	unknown function	1
tae-miR1130b-3p	TC239725	1	Cleavage	unknown function	1
osa-miR1436	TC239725	2	Cleavage	unknown function	1
osa-miR818c	TC239725	3	Cleavage	unknown function	1
hvu-miR5049b	TC239858	3	Cleavage	unknown function	1
hvu-miR5049e	TC239858	2	Cleavage	At3g03330/T21P5_25	1
tae-miR1128	TC240048	3	Translation	Ssu72-like protein, expressed	1
osa-miR1439	TC240048	3	Cleavage	Ssu72-like protein, expressed	1
hvu-miR5049c	TC240249	2.5	Cleavage	Cytosine-specific methyltransferase	1
hvu-miR5049d	TC240249	2.5	Cleavage	Cytosine-specific methyltransferase	1
osa-miR1439	TC240249	1.5	Cleavage	Cytosine-specific methyltransferase	1
tae-miR1130b-3p	TC240537	2.5	Cleavage	Eukaryotic translation initiation factor 5A-4	1
osa-miR1436	TC240537	2.5	Cleavage	Eukaryotic translation initiation factor 5A-4	1
osa-miR1439	TC240537	3	Cleavage	Eukaryotic translation initiation factor 5A-4	1
hvu-miR444b	TC240629	2.5	Translation	MIKC-type MADS-box transcription factor WM32A	1
hvu-miR5049f	TC240629	1.5	Cleavage	MIKC-type MADS-box transcription factor WM32A	1
hvu-miR5049b	TC240649	3	Translation	Pathogenesis-related protein 1A/1B precursor	1
osa-miR1439	TC240649	2.5	Cleavage	Pathogenesis-related protein 1A/1B precursor	1
tae-miR1130b-3p	TC240673	1	Translation	unknown function	1
osa-miR1436	TC240673	3	Cleavage	unknown function	1
hvu-miR5049d	TC240827	2	Cleavage	Predicted protein	1
hvu-miR5049e	TC240827	2	Cleavage	Predicted protein	1
hvu-miR5049b	TC241139	3	Translation	At5g17570	1
osa-miR1439	TC241139	2.5	Cleavage	At5g17570	1
hvu-miR5049c	TC241253	2.5	Cleavage	unknown function	1
tae-miR1137	TC241253	3	Translation	unknown function	1
tae-miR1130b-3p	TC241610	3	Translation	Transcriptional regulator, Sir2 family protein, expressed	1
osa-miR1439	TC241610	2.5	Cleavage	Transcriptional regulator, Sir2 family protein, expressed	1
hvu-miR6205	TC241716	3	Cleavage	Starch branching enzyme IIb	1
bdi-miR398b	TC241716	3	Translation	Starch branching enzyme IIb	1
hvu-miR5049b	TC242241	2.5	Translation	Surface antigen protein 2	1
hvu-miR5049d	TC242241	2.5	Cleavage	Surface antigen protein 2	1
hvu-miR5049e	TC242241	1	Translation	Surface antigen protein 2	1
hvu-miR5049b	TC242358	1.5	Cleavage	unknown function	1
hvu-miR5049d	TC242358	3	Cleavage	unknown function	1
hvu-miR5049e	TC242358	0	Cleavage	unknown function	1
hvu-miR5049c	TC243055	1.5	Cleavage	unknown function	1
hvu-miR5049e	TC243055	3	Translation	unknown function	1
tae-miR1137	TC243055	3	Cleavage	unknown function	1
osa-miR1439	TC243055	2.5	Cleavage	unknown function	1
tae-miR1130b-3p	TC244199	1	Cleavage	unknown function	1
tae-miR1128	TC244199	3	Cleavage	unknown function	1
osa-miR1436	TC244199	2.5	Cleavage	unknown function	1
tae-miR1130b-3p	TC244458	2.5	Translation	unknown function	1
bdi-miR5067	TC244458	2	Translation	unknown function	1
hvu-miR1120	TC245238	3	Cleavage	unknown function	1
tae-miR1130b-3p	TC245238	0.5	Cleavage	unknown function	1
osa-miR1436	TC245238	2	Cleavage	unknown function	1
osa-miR1439	TC245238	3	Cleavage	unknown function	1
tae-miR1130b-3p	TC245270	2.5	Translation	unknown function	1
osa-miR1439	TC245270	3	Cleavage	unknown function	1
tae-miR1130b-3p	TC245800	3	Translation	Triosephosphate isomerase, chloroplast precursor	1
osa-miR1439	TC245800	3	Cleavage	Triosephosphate isomerase, chloroplast precursor	1
hvu-miR5049b	TC246798	3	Translation	GTP-binding protein GTP1	1
osa-miR1439	TC246798	3	Cleavage	GTP-binding protein GTP1	1
hvu-miR1120	TC247304	2.5	Cleavage	unknown function	1
tae-miR1130b-3p	TC247304	3	Cleavage	unknown function	1
tae-miR1130b-3p	TC247725	3	Translation	Triosephosphate isomerase, chloroplast precursor	1
osa-miR1439	TC247725	3	Cleavage	Triosephosphate isomerase, chloroplast precursor	1
tae-miR1130b-3p	TC249054	2	Cleavage	Plastidic 2-oxoglutarate/malate transporter	1
osa-miR1436	TC249054	2.5	Cleavage	Plastidic 2-oxoglutarate/malate transporter	1
tae-miR1130b-3p	TC249924	2.5	Translation	Myosin heavy chain-like protein	1
osa-miR1436	TC249924	2.5	Cleavage	Myosin heavy chain-like protein	1
hvu-miR5049f	TC249960	2	Cleavage	Gb|AAF26010.1	1
tae-miR1130b-3p	TC249960	3	Translation	Gb|AAF26010.1	1
tae-miR319	TC250057	2.5	Cleavage	unknown function	1
osa-miR319b	TC250057	2.5	Cleavage	unknown function	1
hvu-miR5049b	TC250276	2	Translation	Biotin synthase	1
osa-miR1439	TC250276	3	Cleavage	Biotin synthase	1
bdi-miR5175a	TC250276	2.5	Cleavage	Biotin synthase	1
tae-miR1130b-3p	TC250424	3	Translation	unknown function	1
osa-miR1439	TC250424	2.5	Cleavage	unknown function	1
osa-miR1862d	TC250588	3	Translation	unknown function	1
osa-miR1862e	TC250588	2.5	Cleavage	unknown function	1
hvu-miR5049c	TC251577	2.5	Cleavage	Myosin heavy chain-like protein	1
tae-miR1122	TC251577	1.5	Cleavage	Myosin heavy chain-like protein	1
hvu-miR5049b	TC252029	2.5	Cleavage	unknown function	1
hvu-miR5049d	TC252029	2.5	Cleavage	unknown function	1
hvu-miR5049e	TC252029	1.5	Cleavage	unknown function	1
tae-miR1130b-3p	TC252597	0.5	Cleavage	unknown function	1
osa-miR1436	TC252597	0	Cleavage	unknown function	1
hvu-miR5049c	TC253269	2	Cleavage	unknown function	1
hvu-miR5049d	TC253269	2	Cleavage	unknown function	1
hvu-miR5049e	TC253269	3	Translation	unknown function	1
osa-miR1439	TC253269	2	Cleavage	unknown function	1
tae-miR1130b-3p	TC253359	1.5	Cleavage	Ribulose bisphosphate carboxylase/oxygenase activase A, chloroplast precursor	1
osa-miR1436	TC253359	2	Cleavage	Ribulose bisphosphate carboxylase/oxygenase activase A, chloroplast precursor	1
tae-miR1128	TC253872	3	Cleavage	unknown function	1
osa-miR1439	TC253872	2	Cleavage	unknown function	1
hvu-miR5049b	TC254020	2.5	Translation	unknown function	1
tae-miR1130b-3p	TC254020	3	Translation	unknown function	1
hvu-miR5049c	TC254299	2.5	Cleavage	Endonuclease/exonuclease/phosphatase family protein-like	1
osa-miR1439	TC254299	1.5	Cleavage	Endonuclease/exonuclease/phosphatase family protein-like	1
osa-miR169a	TC254394	2.5	Cleavage	unknown function	1
ptr-miR169s	TC254394	2.5	Cleavage	unknown function	1
osa-miR1862d	TC254554	3	Translation	Tryptophan/tyrosine permease family protein	1
osa-miR1862e	TC254554	2.5	Cleavage	Tryptophan/tyrosine permease family protein	1
hvu-miR1120	TC254574	2.5	Cleavage	unknown function	1
tae-miR1130b-3p	TC254574	1	Translation	unknown function	1
osa-miR1436	TC254574	3	Cleavage	unknown function	1
hvu-miR5049a	TC254787	1	Cleavage	Tubby protein-like	1
bdi-miR5175b	TC254787	2	Cleavage	Tubby protein-like	1
hvu-miR5049b	TC254898	3	Cleavage	Predicted protein	1
hvu-miR5049e	TC254898	1.5	Cleavage	Predicted protein	1
hvu-miR5049b	TC255389	1.5	Cleavage	unknown function	1
hvu-miR5049d	TC255389	1.5	Cleavage	unknown function	1
hvu-miR5049e	TC255389	0	Cleavage	unknown function	1
hvu-miR5049f	TC255751	1.5	Cleavage	PLRR-4 polymorphic leucine-rich repeat protein-like	1
bdi-miR5067	TC255751	2	Translation	PLRR-4 polymorphic leucine-rich repeat protein-like	1
hvu-miR1120	TC255970	3	Cleavage	unknown function	1
tae-miR1130b-3p	TC255970	2.5	Cleavage	unknown function	1
hvu-miR5049b	TC256535	1.5	Cleavage	Expressed protein	1
hvu-miR5049d	TC256535	1.5	Cleavage	Expressed protein	1
hvu-miR5049e	TC256535	0	Cleavage	Expressed protein	1
hvu-miR5049c	TC256737	2.5	Cleavage	Sulfolipid synthase	1
hvu-miR5049e	TC256737	2.5	Translation	Sulfolipid synthase	1
osa-miR1439	TC256737	3	Cleavage	Sulfolipid synthase	1
tae-miR1130b-3p	TC256851	1.5	Cleavage	Pentatricopeptide (PPR) repeat-containing protein-like	1
osa-miR1436	TC256851	1	Translation	Pentatricopeptide (PPR) repeat-containing protein-like	1
hvu-miR5049b	TC257019	2	Translation	Vitellogenin-1 precursor (Vitellogenin I) (Minor vitellogenin) [Contains	1
bdi-miR5175a	TC257019	1.5	Cleavage	Vitellogenin-1 precursor (Vitellogenin I) (Minor vitellogenin) [Contains	1
hvu-miR5049d	TC257882	2	Cleavage	Protein kinase-like protein	1
osa-miR1439	TC257882	3	Cleavage	Protein kinase-like protein	1
hvu-miR5049b	TC258402	2.5	Translation	Histidine utilization repressor	1
bdi-miR5175a	TC258402	3	Cleavage	Histidine utilization repressor	1
bdi-miR159b-3p.1	TC259549	2.5	Cleavage	GAMyb protein	1
tae-miR319	TC259549	2.5	Cleavage	GAMyb protein	1
tae-miR1130b-3p	TC259679	2.5	Translation	unknown function	1
osa-miR1439	TC259679	3	Cleavage	unknown function	1
hvu-miR5049c	TC260184	2.5	Cleavage	unknown function	1
tae-miR1137	TC260184	2	Cleavage	unknown function	1
hvu-miR5049e	TC260565	2.5	Cleavage	unknown function	1
osa-miR5144	TC260565	2.5	Cleavage	unknown function	1
hvu-miR5049b	TC260883	3	Translation	unknown function	1
hvu-miR5049d	TC260883	2	Cleavage	unknown function	1
hvu-miR5049e	TC260883	1.5	Cleavage	unknown function	1
hvu-miR5049b	TC261514	3	Translation	Zinc finger protein	1
hvu-miR5049d	TC261514	2.5	Cleavage	Zinc finger protein	1
hvu-miR5049e	TC261514	1.5	Translation	Zinc finger protein	1
hvu-miR5049b	TC263351	2.5	Cleavage	unknown function	1
hvu-miR5049d	TC263351	2.5	Cleavage	unknown function	1
hvu-miR5049e	TC263351	1	Cleavage	unknown function	1
hvu-miR5049f	TC263992	2.5	Cleavage	50S ribosomal protein L9, chloroplast precursor	1
bdi-miR5067	TC263992	2.5	Cleavage	50S ribosomal protein L9, chloroplast precursor	1
tae-miR1128	TC264839	3	Cleavage	unknown function	1
bdi-miR5175b	TC264839	2.5	Cleavage	unknown function	1
tae-miR1130b-3p	TC265394	2.5	Translation	Expressed protein	1
osa-miR1439	TC265394	3	Cleavage	Expressed protein	1
hvu-miR5049c	TC265563	3	Cleavage	unknown function	1
osa-miR1439	TC265563	3	Cleavage	unknown function	1
bdi-miR5175a	TC265563	3	Translation	unknown function	1
tae-miR1130b-3p	TC265845	2	Cleavage	Fasciclin-like protein FLA4	1
osa-miR1436	TC265845	3	Cleavage	Fasciclin-like protein FLA4	1
hvu-miR5049b	TC266552	2	Cleavage	GAMYB-binding protein	1
hvu-miR5049d	TC266552	3	Cleavage	GAMYB-binding protein	1
hvu-miR5049e	TC266552	0.5	Cleavage	GAMYB-binding protein	1
hvu-miR5049c	TC266554	1.5	Cleavage	unknown function	1
hvu-miR5049e	TC266554	3	Translation	unknown function	1
tae-miR1137	TC266554	3	Cleavage	unknown function	1
osa-miR1439	TC266554	2.5	Cleavage	unknown function	1
hvu-miR5049b	TC267500	2.5	Cleavage	Early transcribed membrane protein	1
hvu-miR5049e	TC267500	1	Cleavage	Early transcribed membrane protein	1
tae-miR1130b-3p	TC269715	3	Translation	PORF1	1
osa-miR1439	TC269715	3	Cleavage	PORF1	1
tae-miR1128	TC269763	2.5	Cleavage	unknown function	1
bdi-miR5175b	TC269763	2	Translation	unknown function	1
hvu-miR5049b	TC271384	3	Cleavage	unknown function	1
hvu-miR5049d	TC271384	2.5	Cleavage	unknown function	1
hvu-miR5049e	TC271384	1.5	Cleavage	unknown function	1
hvu-miR5049b	TC271580	2	Translation	Quinone reductase	1
tae-miR1128	TC271580	2.5	Cleavage	Quinone reductase	1
bdi-miR5175a	TC271580	3	Translation	Quinone reductase	1
hvu-miR5049b	TC271832	3	Cleavage	unknown function	1
hvu-miR5049d	TC271832	3	Cleavage	unknown function	1
hvu-miR5049e	TC271832	1.5	Cleavage	unknown function	1
tae-miR1130b-3p	TC271886	2	Translation	Cysteine proteinase	1
osa-miR1439	TC271886	2.5	Cleavage	Cysteine proteinase	1
tae-miR1130b-3p	TC272422	3	Translation	unknown function	1
osa-miR1439	TC272422	2	Cleavage	unknown function	1
hvu-miR5049c	TC272572	3	Cleavage	unknown function	1
hvu-miR5049d	TC272572	2.5	Cleavage	unknown function	1
bdi-miR5175a	TC272572	2.5	Cleavage	unknown function	1
bdi-miR5175b	TC272572	1.5	Cleavage	unknown function	1
tae-miR1130b-3p	TC273876	2	Cleavage	unknown function	1
osa-miR1436	TC273876	2	Cleavage	unknown function	1
hvu-miR444b	TC274417	2.5	Translation	MIKC-type MADS-box transcription factor WM32A	1
hvu-miR5049f	TC274417	1.5	Cleavage	MIKC-type MADS-box transcription factor WM32A	1
tae-miR1130b-3p	TC275228	2	Translation	unknown function	1
osa-miR1439	TC275228	2	Cleavage	unknown function	1
hvu-miR5049f	TC276077	3	Cleavage	unknown function	1
bdi-miR5067	TC276077	2	Translation	unknown function	1
osa-miR1862d	TC278030	3	Translation	unknown function	1
osa-miR1862e	TC278030	2.5	Cleavage	unknown function	1
hvu-miR5049b	TC280052	3	Translation	Pathogenesis-related protein 1A/1B precursor	1
osa-miR1439	TC280052	2.5	Cleavage	Pathogenesis-related protein 1A/1B precursor	1
hvu-miR5049b	TC280947	2.5	Translation	unknown function	1
osa-miR1439	TC280947	3	Cleavage	unknown function	1
hvu-miR5049b	TC281030	3	Translation	unknown function	1
osa-miR1439	TC281030	3	Cleavage	unknown function	1
hvu-miR5049f	TC281059	1	Cleavage	unknown function	1
osa-miR1439	TC281059	3	Cleavage	unknown function	1
bdi-miR5175a	TC281059	2	Translation	unknown function	1
hvu-miR5049b	TC281296	2.5	Translation	unknown function	1
osa-miR1439	TC281296	3	Cleavage	Uncharacterized protein At2g37260.2	1
Gene targeted by miRNA
hvu-miR168-3p	CV057005	3	Cleavage	Ubiquitin family protein, expressed	1
hvu-miR168-5p	NP315934	1.5	Translation	unknown function	1
hvu-miR168-5p	TC258904	3	Translation	unknown function	1
hvu-miR168-5p	TC276022	3	Translation	Diadenosine tetraphosphatase and related serine/threonine protein phosphatases-like	1
hvu-miR171-3p	CD054872	3	Translation	Protein FAN	1
hvu-miR1120	TC253511	3	Cleavage	Expressed protein	1
hvu-miR1120	TC279469	3	Cleavage	unknown function	1
hvu-miR1120	TC239276	3	Cleavage	unknown function	1
hvu-miR397	TC275983	0	Cleavage	unknown function	1
hvu-miR397	BI960433	1.5	Cleavage	Laccase-10 precursor	1
hvu-miR397	TC274250	1.5	Cleavage	Laccase-10 precursor	1
hvu-miR397	TC262144	3	Cleavage	Laccase-23 precursor	1
hvu-miR397	BY839519	2.5	Cleavage	Laccase-12/13 precursor	1
hvu-miR397	BY835984	2.5	Cleavage	Laccase LAC5-6	1
hvu-miR397	BI957301	2.5	Cleavage	Laccase LAC5-6	1
hvu-miR397	BI960140	2.5	Cleavage	Laccase-12/13 precursor	1
hvu-miR397	TC263463	2.5	Cleavage	Laccase LAC5-6	1
hvu-miR397	TC262212	2.5	Cleavage	Receptor-like kinase	1
hvu-miR397	CB866208	3	Cleavage	Ubiquitin	1
hvu-miR397	TC280435	3	Cleavage	unknown function	1
hvu-miR397	BI949734	3	Cleavage	Expressed protein	1
hvu-miR397	TC246486	3	Cleavage	Expressed protein	1
hvu-miR397	TC239453	3	Cleavage	unknown function	1
hvu-miR397	TC274686	3	Cleavage	unknown function	1
hvu-miR444a	TC252543	3	Cleavage	unknown function	1
hvu-miR444a	BG310290	3	Translation	Predicted membrane protein	1
hvu-miR444a	TC262787	3	Translation	unknown function	1
hvu-miR444a	TC256544	3	Translation	LigA precursor	1
hvu-miR444a	TC243992	3	Cleavage	unknown function	1
hvu-miR444b	TC242029	3	Cleavage	Expressed protein	1
hvu-miR444b	GH228935	2.5	Translation	MIKC-type MADS-box transcription factor WM32A	1
hvu-miR444b	TC253530	3	Translation	unknown function	1
hvu-miR444b	BI958665	3	Translation	unknown function	1
hvu-miR444b	TC263174	3	Translation	Eukaryotic translation initiation factor 3, subunit 1 alpha	1
hvu-miR5048a	TC250387	0	Cleavage	unknown function	1
hvu-miR5048a	TC281282	1.5	Cleavage	Jacalin-like lectin domain containing protein	1
hvu-miR5048a	TC238421	1.5	Cleavage	Resistance protein	1
hvu-miR5048a	TC262711	2.5	Cleavage	Serine/threonine protein kinase	1
hvu-miR5048a	TC261703	2.5	Cleavage	Protein kinase domain containing protein, expressed	1
hvu-miR5048a	TC238427	2.5	Cleavage	Serine/threonine kinase-like protein ABC1036	1
hvu-miR5048a	TC238429	2.5	Cleavage	Serine/threonine kinase-like protein ABC1040	1
hvu-miR5048a	TC243354	2.5	Cleavage	unknown function	1
hvu-miR5048a	TC268462	2.5	Cleavage	unknown function	1
hvu-miR5048a	TC253610	3	Cleavage	Cyclin-dependent kinase F-3	1
hvu-miR5048a	TC266645	2.5	Cleavage	Mitogen-activated protein kinase kinase 3	1
hvu-miR5049a	TC246769	1	Cleavage	Non-specific lipid-transfer protein	1
hvu-miR5049a	TC254069	2.5	Cleavage	Resistance-related receptor-like kinase	1
hvu-miR5049a	DN158159	2	Translation	Predicted protein	1
hvu-miR5049a	TC251541	2.5	Translation	Lipase class 3-like	1
hvu-miR5049a	BM101048	3	Cleavage	HcrVf1 protein-like	1
hvu-miR5049a	TC241518	3	Translation	Farnesyl pyrophosphate synthase	1
hvu-miR5049a	GH206526	3	Translation	TAK14	1
hvu-miR5049b	TC246709	2	Cleavage	Glucose and ribitol dehydrogenase homolog	1
hvu-miR5049b	TC281169	2	Cleavage	unknown function	1
hvu-miR5049b	TC252977	2	Cleavage	unknown function	1
hvu-miR5049b	BU988612	2.5	Cleavage	unknown function	1
hvu-miR5049b	TC242133	2.5	Translation	Cyclic nucleotide-gated ion channel 1	1
hvu-miR5049b	TC268011	2.5	Cleavage	unknown function	1
hvu-miR5049b	TC269747	3	Cleavage	Hydrolase, alpha/beta fold family protein-like	1
hvu-miR5049b	DN158282	2	Cleavage	unknown function	1
hvu-miR5049b	BI954430	3	Cleavage	Pathogenesis-related protein 4 precursor	1
hvu-miR5049b	DN160611	3	Translation	unknown function	1
hvu-miR5049b	TC242392	3	Cleavage	WIR1 protein	1
hvu-miR5049b	TC265005	3	Cleavage	Pathogenesis-related protein 4 precursor	1
hvu-miR5049b	TC239033	3	Cleavage	Pathogenesis-related protein 4 precursor	1
hvu-miR5049b	TC247711	3	Translation	unknown function	1
hvu-miR5049b	TC273020	3	Translation	Thaumatin-like protein PWIR2 precursor	1
hvu-miR5049b	TC266790	3	Cleavage	unknown function	1
hvu-miR5049b	TC243412	3	Translation	Zinc finger, C3HC4 type family protein, expressed	1
hvu-miR5049b	TC281666	3	Translation	unknown function	1
hvu-miR5049b	TC239078	3	Cleavage	unknown function	1
hvu-miR5049b	TC273209	3	Translation	unknown function	1
hvu-miR5049b	DN160314	3	Cleavage	Splicing factor arginine/serine-rich 11	1
hvu-miR5049b	TC243619	3	Translation	Pg1	1
hvu-miR5049b	TC249584	3	Cleavage	unknown function	1
hvu-miR5049b	CX627870	3	Cleavage	COG2723	1
hvu-miR5049b	TC263745	3	Cleavage	Beta-mannosidase 4	1
hvu-miR5049b	TC242251	3	Cleavage	unknown function	1
hvu-miR5049c	CB860412	1.5	Cleavage	unknown function	1
hvu-miR5049c	TC249455	2	Cleavage	unknown function	1
hvu-miR5049c	TC265824	1.5	Cleavage	Beta-defensin 123 precursor	1
hvu-miR5049c	TC243686	2	Cleavage	Leucine Rich Repeat family protein, expressed	1
hvu-miR5049c	TC239354	2	Cleavage	unknown function	1
hvu-miR5049c	FD523641	2.5	Cleavage	unknown function	1
hvu-miR5049c	CB872762	2.5	Cleavage	unknown function	1
hvu-miR5049c	TC249543	2	Cleavage	unknown function	1
hvu-miR5049c	TC262832	2.5	Cleavage	Glucose-6-phosphate 1-dehydrogenase	1
hvu-miR5049c	TC256008	3	Cleavage	Nigrosin-OG1 antimicrobial peptide	1
hvu-miR5049c	TC244093	2	Cleavage	UMP synthase	1
hvu-miR5049c	TC257743	3	Cleavage	Boron transporter	1
hvu-miR5049c	TC243595	3	Cleavage	unknown function	1
hvu-miR5049c	TC250371	2.5	Cleavage	General secretion pathway protein F	1
hvu-miR5049c	BI950288	3	Cleavage	40S ribosomal protein S3aE	1
hvu-miR5049c	TC257880	2.5	Cleavage	unknown function	1
hvu-miR5049c	DN189237	2	Cleavage	unknown function	1
hvu-miR5049c	BU996683	3	Cleavage	Transcriptional regulator, Crp/Fnr family	1
hvu-miR5049c	TC258328	3	Cleavage	Cell envelope-related transcriptional attenuator	1
hvu-miR5049c	TC274933	3	Cleavage	Malate dehydrogenase	1
hvu-miR5049d	BF064522	1.5	Cleavage	UDP-glucoronosyl and UDP-glucosyl transferase family protein, expressed	1
hvu-miR5049d	TC264730	1.5	Cleavage	UDP-glucoronosyl and UDP-glucosyl transferase family protein, expressed	1
hvu-miR5049d	TC265572	3	Cleavage	Peptidyl-prolyl cis-trans isomerase	1
hvu-miR5049d	TC261197	3	Cleavage	TATA box-binding protein associated factor 10	1
hvu-miR5049e	TC278477	1	Cleavage	unknown function	1
hvu-miR5049e	GH228939	2	Cleavage	Laccase LAC12	1
hvu-miR5049e	BU995668	2.5	Translation	Transmembrane amino acid transporter protein	1
hvu-miR5049e	TC247285	2.5	Cleavage	unknown function	1
hvu-miR5049e	TC266779	3	Translation	Ethylene receptor-like protein 1	1
hvu-miR5049f	TC273757	1	Cleavage	Stress-induced receptor-like kinase 2	1
hvu-miR5049f	BM099028	1.5	Cleavage	unknown function	1
hvu-miR5049f	CB863842	1	Cleavage	Integral membrane protein-like	1
hvu-miR5049f	TC240990	1.5	Cleavage	Chloroplast Mg-chelatase subunit XANTHA-G precursor	1
hvu-miR5049f	TC238502	1.5	Cleavage	Chloroplast Mg-chelatase subunit XANTHA-G precursor	1
hvu-miR5049f	TC243720	2	Cleavage	unknown function	1
hvu-miR5049f	TC250973	2	Cleavage	Fibroin 1	1
hvu-miR5049f	TC272035	3	Cleavage	Expansin EXPA6	1
hvu-miR5049f	TC249549	2.5	Cleavage	Diacylglycerol acyltransferase	1
hvu-miR5049f	TC269618	2.5	Cleavage	unknown function	1
hvu-miR5049f	TC276547	3	Cleavage	Calnexin	1
hvu-miR5049f	BG343459	2.5	Cleavage	Dehydrin	1
hvu-miR5049f	TC257364	3	Cleavage	unknown function	1
hvu-miR5049f	BE455977	3	Cleavage	BWF1-like protein	1
hvu-miR5049f	TC276903	3	Cleavage	BWF1-like protein	1
hvu-miR5049f	TC255338	2.5	Cleavage	unknown function	1
hvu-miR5049f	BE420611	3	Cleavage	unknown function	1
hvu-miR5050	TC241795	3	Cleavage	unknown function	1
hvu-miR5050	TC254316	3	Translation	unknown function	1
hvu-miR6193	BF627242	2.5	Translation	unknown function	1
hvu-miR6193	TC260468	2.5	Translation	Purine rich element binding protein B-like	1
hvu-miR6198	BQ662754	0	Cleavage	unknown function	1
hvu-miR6198	BQ662913	0	Cleavage	unknown function	1
hvu-miR6198	TC245291	0	Cleavage	Predicted protein	1
hvu-miR6198	TC240252	0	Cleavage	unknown function	1
hvu-miR6198	TC278401	2.5	Cleavage	Sucrose transporter	1
hvu-miR6198	TC267105	3	Cleavage	Quinone reductase 2	1
hvu-miR6200	BE437909	0	Cleavage	unknown function	1
hvu-miR6200	TC277694	0.5	Cleavage	unknown function	1
hvu-miR6200	TC265250	1.5	Cleavage	unknown function	1
hvu-miR6200	TC265809	3	Cleavage	unknown function	1
hvu-miR6200	TC273761	3	Translation	unknown function	1
hvu-miR6201	TC268312	3	Translation	GL2-type homeobox genes	1
hvu-miR6205	AL500352	0	Cleavage	unknown function	1
hvu-miR6205	TC253840	2	Cleavage	unknown function	1
hvu-miR6205	TC256802	3	Cleavage	HKT1	1
hvu-miR6205	TC280661	3	Cleavage	unknown function	1
hvu-miR6205	TC245918	3	Cleavage	At5g19440	1
hvu-miR6205	TC271842	3	Translation	LigA	1
hvu-miR6205	BI947651	2.5	Cleavage	One repeat myb transcriptional factor	1
hvu-miR6205	TC252062	2.5	Cleavage	One repeat myb transcriptional factor	1
hvu-miR6209	TC260960	2.5	Cleavage	unknown function	1
hvu-miR6209	TC246079	3	Cleavage	unknown function	1
hvu-miR6209	TC241391	3	Cleavage	HcrVf1 protein-like	1
hvu-miR6210	TC250534	1.5	Cleavage	Covalently-linked cell wall protein 14 precursor	1
hvu-miR6210	TC262443	2.5	Cleavage	unknown function	1
hvu-miR6210	CB863406	3	Cleavage	unknown function	1
hvu-miR6210	TC264105	3	Cleavage	unknown function	1
hvu-miR6210	TC240997	3	Cleavage	unknown function	1
hvu-miR6210	TC245923	3	Cleavage	ATP-dependent Clp protease ATP-binding subunit clpA homolog CD4B, chloroplast precursor	1
hvu-miR6210	TC264968	3	Translation	Protochlorophyllide reductase A, chloroplast precursor	1
hvu-miR6213	TC278759	0	Cleavage	180-200 kDa membrane protein scavenger receptor homolog	1
hvu-miR6213	TC270792	0	Cleavage	unknown function	1
hvu-miR6213	TC268582	0	Cleavage	unknown function	1
hvu-miR6213	BE438007	0	Cleavage	unknown function	1
hvu-miR6213	TC258701	0	Cleavage	Ribonuclease BN	1
hvu-miR6213	TC272013	1	Cleavage	unknown function	1
hvu-miR6213	BE437389	1.5	Cleavage	unknown function	1
hvu-miR6213	TC281545	1.5	Cleavage	unknown function	1
hvu-miR6213	TC266970	1	Cleavage	unknown function	1
hvu-miR6213	BM373879	1.5	Cleavage	unknown function	1
hvu-miR6213	CA021035	2	Cleavage	GA17159-PA	1
hvu-miR6213	BE437939	1	Cleavage	Homolog of Homo sapiens 'Splice Isoform 2 of Tripartite motif protein 39	1
hvu-miR6213	TC280803	1.5	Cleavage	Ribonuclease BN	1
hvu-miR6213	BE437428	2.5	Cleavage	unknown function	1
hvu-miR6213	TC240341	3	Cleavage	unknown function	1
hvu-miR6213	TC244889	3	Cleavage	Probable serine/threonine-protein kinase NAK	1
hvu-miR6214	TC245331	2.5	Cleavage	SR protein factor	1
hvu-miR6214	BF256221	2	Cleavage	Wali2 protein	1
hvu-miR6214	TC274666	2.5	Cleavage	PE-PGRS family protein	1
hvu-miR6214	TC247054	2	Cleavage	ERD4-related membrane protein	1
hvu-miR6214	TC247534	2	Cleavage	Ubiquitin-conjugating enzyme E2-23 kDa	1
hvu-miR6214	TC239145	2	Cleavage	unknown function	1
hvu-miR6214	TC264975	2	Cleavage	unknown function	1
hvu-miR6214	GH214776	2	Cleavage	unknown function	1
hvu-miR6214	TC257276	3	Cleavage	Gb|AAC14054.1	1
hvu-miR6214	TC263684	3	Cleavage	unknown function	1
hvu-miR6214	TC269621	3	Cleavage	Gb|AAC14054.1	1
hvu-miR6214	TC274073	3	Cleavage	Harpin-induced protein 1 containing protein, expressed	1
hvu-miR6214	TC270691	2.5	Cleavage	unknown function	1
hvu-miR6214	TC246896	3	Cleavage	Serine carboxypeptidase 2 precursor (EC 3.4.16.6) (Serine carboxypeptidase II) (Carboxypeptidase D) (CP-MII) [Contains	1
hvu-miR6214	TC278827	3	Cleavage	unknown function	1
hvu-miR6214	TC280322	3	Cleavage	Serine carboxypeptidase 2 precursor (EC 3.4.16.6) (Serine carboxypeptidase II) (Carboxypeptidase D) (CP-MII) [Contains	1
hvu-miR6214	TC280191	3	Cleavage	Zinc finger protein 366.	1
hvu-miR6214	TC255172	3	Cleavage	Expressed protein	1
hvu-miR6214	TC276103	3	Cleavage	unknown function	1
hvu-miR6214	TC270202	3	Cleavage	unknown function	1
hvu-miR6214	CV058569	3	Cleavage	Serine carboxypeptidase 2 precursor (EC 3.4.16.6) (Serine carboxypeptidase II) (Carboxypeptidase D) (CP-MII) [Contains	1
hvu-miR6214	TC248531	3	Translation	unknown function	1
hvu-miR6214	BU998998	3	Translation	unknown function	1
hvu-miR6214	BQ760228	3	Cleavage	unknown function	1
hvu-miR6214	TC273085	3	Cleavage	Protein disulfide isomerase	1
hvu-miR6214	BY856137	3	Cleavage	CaM-binding transcription factor	1
hvu-miR6214	CA003055	3	Translation	Function	1
hvu-miR6214	TC258323	3	Translation	Ubiquitin-conjugating enzyme E2-23 kDa	1
hvu-miR6214	TC254048	3	Cleavage	unknown function	1
ata-miR156d-3p	BG343977	2	Cleavage	Non-specific lipid-transfer protein	1
ata-miR156d-3p	TC244275	2.5	Cleavage	unknown function	1
ata-miR156d-3p	TC250922	2.5	Cleavage	unknown function	1
ata-miR156d-3p	TC253604	2.5	Cleavage	unknown function	1
ata-miR156d-3p	TC252424	3	Cleavage	UPF0496 protein 1	1
ata-miR156d-5p	TC245963	1	Cleavage	Squamosa promoter-binding-like protein 16	1
ata-miR156d-5p	TC265421	1	Cleavage	Squamosa promoter-binding-like protein 18	1
ata-miR156d-5p	TC245020	1	Cleavage	Isoform 2 of Q6H509	1
ata-miR156d-5p	CA032492	1	Cleavage	Squamosa promoter-binding-like protein 17	1
ata-miR156d-5p	BF258419	1	Cleavage	Promoter binding protein	1
ata-miR156d-5p	EX598089	1	Cleavage	Squamosa promoter-binding-like protein 18	1
ata-miR156d-5p	TC252995	2	Cleavage	Squamosa promoter-binding-like protein 13	1
ata-miR156d-5p	TC246441	2	Cleavage	Squamosa promoter-binding-like protein 3	1
ata-miR156d-5p	BF630636	3	Cleavage	SBP transcription factor	1
ata-miR156d-5p	TC241815	3	Cleavage	unknown function	1
ata-miR156d-5p	TC279246	3	Translation	Mitogen-activated protein kinase 11	1
ata-miR156d-5p	BF628940	3	Cleavage	Sensor protein	1
bdi-miR159b-3p.1	CV062223	2	Cleavage	60S ribosomal protein L30	1
bdi-miR159b-3p.1	TC252032	2.5	Translation	Triosephosphate isomerase, cytosolic	1
bdi-miR159b-3p.1	TC268406	3	Translation	Zinc finger AN1 and C2H2 domain-containing stress-associated protein 16	1
bdi-miR159b-5p.1	BM443914	2.5	Cleavage	TRNA (Uracil-5-)-methyltransferase-related protein	1
bdi-miR159b-5p.1	TC258784	3	Translation	unknown function	1
bdi-miR159b-5p.1	AV835332	3	Cleavage	unknown function	1
bdi-miR159b-5p.1	TC280007	3	Cleavage	unknown function	1
bdi-miR159b-5p.1	TC239304	3	Cleavage	unknown function	1
osa-miR160f-3p	CA011671	3	Cleavage	F-box/FBD/LRR-repeat protein At5g53840	1
osa-miR160f-3p	BJ462458	3	Cleavage	1,3-beta-glucan synthase component-like	1
osa-miR160f-3p	BF263558	2	Translation	Protein kinase domain containing protein expressed	1
osa-miR160f-3p	TC276089	2.5	Cleavage	unknown function	1
osa-miR160f-3p	TC271321	3	Translation	unknown function	1
osa-miR160f-3p	CK569209	3	Translation	Transcriptional regulator, MarR family precursor	1
osa-miR160f-5p	BU986263	1	Cleavage	Auxin response factor 22	1
osa-miR160f-5p	BG369432	2	Translation	CG13214-PA, isoform A	1
osa-miR160f-5p	BF622307	2	Cleavage	Auxin response factor 18	1
osa-miR160f-5p	TC262811	3	Translation	unknown function	1
osa-miR160f-5p	TC247125	3	Translation	Betaine aldehyde dehydrogenase	1
osa-miR160f-5p	TC262692	3	Translation	unknown function	1
bdi-miR166b-3p	CV063912	3	Cleavage	unknown function	1
bdi-miR166b-5p	TC248479	3	Cleavage	Predicted protein	1
bdi-miR166b-5p	TC252955	3	Translation	unknown function	1
ata-miR167b-3p	BE437628	3	Translation	unknown function	1
ata-miR167b-3p	BQ762315	3	Cleavage	unknown function	1
ata-miR167b-3p	CD663814	3	Cleavage	unknown function	1
ata-miR167b-3p	TC266641	3	Cleavage	AgrC	1
ata-miR167b-3p	CV057061	3	Translation	unknown function	1
ata-miR167b-3p	CV055284	3	Translation	unknown function	1
ata-miR167b-3p	TC239345	3	Translation	unknown function	1
ata-miR167b-3p	TC244029	3	Translation	GDP-mannose 3,5-epimerase 1	1
ata-miR167b-5p	DN178141	3	Translation	Serine/threonine-protein kinase Nek5	1
ata-miR167b-5p	TC253839	3	Cleavage	unknown function	1
ata-miR172b-3p	TC242534	0.5	Cleavage	unknown function	1
ata-miR172b-3p	TC240202	0.5	Cleavage	APETALA2-like protein	1
ata-miR172b-3p	TC266609	3	Cleavage	Sporulation related precursor	1
ata-miR172b-3p	AL499992	2.5	Cleavage	Succinyl-CoA ligase [GDP-forming] beta-chain, mitochondrial precursor	1
ata-miR172b-3p	AL501298	2.5	Cleavage	Succinyl-CoA ligase [GDP-forming] beta-chain, mitochondrial precursor	1
ata-miR172b-3p	TC248970	2.5	Cleavage	Protein kinase domain containing protein, expressed	1
ata-miR172b-3p	TC272816	3	Translation	unknown function	1
ata-miR172b-3p	TC268550	3	Cleavage	unknown function	1
ata-miR172b-3p	TC242934	3	Cleavage	AIG1 family protein, expressed	1
ata-miR172b-5p	AL505911	2.5	Cleavage	Auxin response factor 17	1
ata-miR172b-5p	TC244409	2.5	Cleavage	E2F protein	1
ata-miR172b-5p	CA015234	3	Translation	UBA/THIF-type NAD/FAD binding protein	1
ata-miR172b-5p	TC247935	3	Cleavage	Expressed protein	1
bdi-miR390a-3p	TC255323	3	Cleavage	Expressed protein	1
bdi-miR390a-3p	BF629650	3	Translation	MAPEG family protein, expressed	1
bdi-miR390a-3p	TC267914	3	Cleavage	unknown function	1
ata-miR396e-3p	TC239994	3	Translation	SAR DNA binding protein	1
ata-miR396e-5p	AV913958	2.5	Cleavage	unknown function	1
ata-miR396e-5p	TC269943	3	Cleavage	unknown function	1
ata-miR396e-5p	TC250287	2.5	Cleavage	unknown function	1
ata-miR396e-5p	TC244394	2	Cleavage	MutT/nudix protein-like	1
ata-miR396e-5p	CA026441	2	Cleavage	Transcription activator	1
ata-miR396e-5p	NP611500	3	Translation	unknown function	1
ata-miR396e-5p	CB860915	2	Cleavage	Growth-regulating factor 1	1
ata-miR396e-5p	GH213244	2	Cleavage	Growth-regulating factor 6	1
ata-miR396e-5p	TC279628	2	Cleavage	Growth-regulating factor 3	1
ata-miR396e-5p	TC272166	2	Cleavage	Growth-regulating factor 1	1
ata-miR396e-5p	TC270705	2	Cleavage	Growth-regulating factor 3	1
ata-miR396e-5p	TC253960	2	Cleavage	Growth-regulating factor 3	1
ata-miR396e-5p	BG342891	2.5	Cleavage	Molecular chaperone Hsp90-2	1
ata-miR396e-5p	TC246704	3	Translation	AT3g14110/MAG2_6	1
ata-miR396e-5p	TC261739	3	Translation	unknown function	1
ata-miR396e-5p	TC255527	2	Cleavage	Growth-regulating factor 6	1
ata-miR396e-5p	TC260953	2	Cleavage	Growth-regulating factor 8	1
ata-miR396e-5p	GH211677	3	Translation	unknown function	1
ata-miR396e-5p	BG414689	3	Translation	unknown function	1
ata-miR396e-5p	TC260189	3	Cleavage	unknown function	1
ata-miR396e-5p	BJ478709	3	Cleavage	Heat shock protein 80	1
ata-miR396e-5p	BF627785	3	Cleavage	unknown function	1
ata-miR396e-5p	TC257291	3	Cleavage	Alpha chain of nascent polypeptide associated complex	1
ata-miR396e-5p	TC281337	3	Cleavage	Heat shock protein 80	1
ata-miR396e-5p	TC245999	3	Cleavage	Heat shock protein 80	1
ata-miR5168-3p	TC247931	3	Cleavage	S-receptor kinase-like	1
ata-miR5168-5p	TC244651	3	Cleavage	Integral membrane protein-like	1
ata-miR5168-5p	EH091187	3	Cleavage	unknown function	1
ata-miR5168-5p	BE216333	3	Translation	unknown function	1
ata-miR5168-5p	TC243628	3	Cleavage	Fertility restorer-like protein	1
ata-miR5168-5p	CD663242	3	Cleavage	Mannose-binding lectin	1
ata-miR5168-5p	TC250212	3	Translation	Senescence-associated protein 12	1
ata-miR5168-5p	TC265360	3	Translation	Senescence-associated protein 12	1
tae-miR9662a-3p	TC277400	3	Translation	unknown function	1
tae-miR9662a-3p	TC257459	3	Cleavage	Indole-3-glycerol phosphate synthase, chloroplast precursor	1
tae-miR9662a-3p	TC264206	3	Translation	Ribosomal protein L19	1
zma-miR395b-3p	TC262830	1.5	Cleavage	Plastidic ATP sulfurylase	1
zma-miR395b-3p	TC268499	3	Cleavage	Magnesium-protoporphyrin IX monomethyl ester [oxidative] cyclase, chloroplast precursor	1
zma-miR395b-3p	TC244164	3	Cleavage	Magnesium-protoporphyrin IX monomethyl ester [oxidative] cyclase, chloroplast precursor	1
zma-miR395b-3p	BE602779	3	Cleavage	unknown function	1
zma-miR395b-3p	BQ756651	3	Cleavage	unknown function	1
zma-miR395b-3p	TC243231	3	Cleavage	unknown function	1
tae-miR1130b-3p	BQ766864	1.5	Cleavage	unknown function	1
tae-miR1130b-3p	TC244992	1.5	Translation	Hydroxypyruvate reductase	1
tae-miR1130b-3p	TC251378	2	Translation	unknown function	1
tae-miR1130b-3p	TC278274	2.5	Cleavage	unknown function	1
tae-miR1130b-3p	TC253552	2.5	Translation	unknown function	1
tae-miR1130b-3p	TC273832	2	Translation	unknown function	1
tae-miR1130b-3p	TC247157	2.5	Translation	unknown function	1
tae-miR1130b-3p	TC252903	2.5	Translation	CFM2	1
tae-miR1130b-3p	CA005944	2.5	Translation	Partial_Kinase	1
tae-miR1130b-3p	TC255081	2.5	Translation	unknown function	1
tae-miR1130b-3p	TC242874	2.5	Translation	Haploid germ cell-specific nuclear protein kinase-like protein	1
tae-miR1130b-3p	CX628825	3	Cleavage	GTP-binding protein era homolog	1
tae-miR1130b-3p	TC256452	2.5	Translation	unknown function	1
tae-miR1130b-3p	CV062553	2.5	Cleavage	unknown function	1
tae-miR1130b-3p	CX626954	3	Cleavage	Syntaxin-51	1
tae-miR1130b-3p	TC279709	3	Cleavage	unknown function	1
tae-miR1130b-3p	TC262938	2.5	Translation	Predicted protein	1
tae-miR1130b-3p	TC240134	2.5	Translation	Haploid germ cell-specific nuclear protein kinase-like protein	1
tae-miR1130b-3p	CV062087	2.5	Cleavage	unknown function	1
tae-miR1130b-3p	TC277671	3	Cleavage	Nucleotide pyrophosphatase/phosphodiesterase	1
tae-miR1130b-3p	TC242275	2.5	Translation	Glucan endo-1,3-beta-D-glucosidase	1
tae-miR1130b-3p	TC274638	3	Cleavage	5,10-methylene-tetrahydrofolate dehydrogenase/5,10-methenyl- tetrahydrofolate cyclohydrolase	1
tae-miR1130b-3p	CV058898	3	Translation	Heterogeneous nuclear ribonucleoprotein M (hnRNP M).	1
tae-miR1130b-3p	TC248415	3	Translation	unknown function	1
tae-miR1130b-3p	BI948055	3	Translation	Predicted protein	1
tae-miR1130b-3p	CA006980	3	Translation	Nitric oxide synthase	1
tae-miR1130b-3p	CA592777	2.5	Translation	unknown function	1
tae-miR1130b-3p	TC261349	3	Translation	unknown function	1
tae-miR1130b-3p	TC251524	3	Translation	unknown function	1
tae-miR1130b-3p	TC247248	3	Translation	Cor14b protein precursor	1
tae-miR1130b-3p	TC258367	3	Translation	ER lumen protein retaining receptor	1
tae-miR1130b-3p	TC257663	2.5	Translation	Methyltransferase-like	1
tae-miR1130b-3p	TC258960	3	Translation	unknown function	1
tae-miR1130b-3p	TC271466	3	Translation	unknown function	1
tae-miR1130b-3p	DN157213	3	Translation	Mg protoporphyrin IX chelatase	1
tae-miR1130b-3p	DN157258	3	Translation	Ubiquinone biosynthesis protein, 2-polyprenylphenol 6-hydroxylase	1
tae-miR1130b-3p	TC263146	3	Translation	MltA-interacting MipA	1
tae-miR1130b-3p	TC257902	3	Translation	Pollen allergen Phl p 2 precursor	1
bdi-miR827-3p	BJ470052	1.5	Cleavage	unknown function	1
bdi-miR827-3p	GH217971	1.5	Cleavage	RH14088p	1
bdi-miR827-3p	TC264840	2	Cleavage	At1g26850/T2P11_4	1
bdi-miR827-3p	BJ468837	3	Cleavage	unknown function	1
bdi-miR827-3p	TC240690	3	Cleavage	ATP-dependent Clp protease ATP-binding subunit	1
bdi-miR827-3p	EX575934	3	Cleavage	Aberrant pollen transmission 1	1
bdi-miR408-3p	BI953322	3	Cleavage	CG13214-PA, isoform A	1
bdi-miR408-3p	TC266125	2.5	Cleavage	unknown function	1
bdi-miR408-3p	AV910239	2.5	Cleavage	unknown function	1
bdi-miR408-3p	CX631809	3	Translation	Predicted protein	1
tae-miR1121	TC246722	0	Cleavage	Norcoclaurine synthase	1
tae-miR1121	CB866792	0.5	Cleavage	chromodomain helicase DNA binding protein 3	1
tae-miR1121	FC555790	1.5	Cleavage	Peptide transporter	1
tae-miR1121	TC243927	1.5	Cleavage	unknown function	1
tae-miR1121	TC257448	1	Cleavage	unknown function	1
tae-miR1121	TC247404	1.5	Cleavage	Interleukin-8	1
tae-miR1121	TC243791	2.5	Cleavage	Protein tyrosine phosphatase-like	1
tae-miR1121	TC256451	2.5	Cleavage	unknown function	1
tae-miR1121	CV061912	2	Cleavage	40S ribosomal protein S26	1
tae-miR1121	TC244085	2.5	Translation	unknown function	1
tae-miR1121	TC243780	2.5	Cleavage	Non-specific lipid-transfer protein 4.3 precursor	1
tae-miR1121	TC278497	3	Cleavage	unknown function	1
tae-miR1121	TC261376	2.5	Cleavage	UTP--glucose-1-phosphate uridylyltransferase	1
tae-miR1121	TC260748	3	Cleavage	unknown function	1
tae-miR1122	DN155011	3	Translation	unknown function	1
tae-miR1122	TC275409	3	Translation	Non-specific lipid-transfer protein	1
tae-miR1122	TC271947	3	Translation	50S ribosomal protein L27	1
tae-miR1122	TC252864	2.5	Translation	Replication factor C 38 kDa subunit	1
tae-miR1122	TC239696	3	Translation	unknown function	1
tae-miR1122	BE421673	3	Translation	Splicing factor	1
tae-miR1128	TC258394	1	Cleavage	unknown function	1
tae-miR1128	EX575438	1	Cleavage	unknown function	1
tae-miR1128	BG343841	2	Cleavage	2 3-dimethylmalate lyase	1
tae-miR1128	TC251459	2.5	Cleavage	unknown function	1
tae-miR1128	TC241585	2.5	Cleavage	unknown function	1
tae-miR1128	TC269113	2.5	Cleavage	Serine/threonine protein phosphatase	1
tae-miR1128	TC275497	2.5	Cleavage	unknown function	1
tae-miR1128	CA024142	2.5	Cleavage	unknown function	1
tae-miR1128	TC264056	2	Cleavage	Predicted transcription regulator, SpoVT/AbrB family	1
tae-miR1128	TC267349	2.5	Cleavage	unknown function	1
tae-miR1128	CX629008	2.5	Cleavage	Nonribosomal peptide synthetase	1
tae-miR1128	CB868258	2.5	Cleavage	unknown function	1
tae-miR1128	AL501152	3	Cleavage	2-alkenal reductase	1
tae-miR1128	BJ480972	2.5	Cleavage	unknown function	1
tae-miR1128	GH226571	2.5	Cleavage	unknown function	1
tae-miR1128	CX630033	3	Cleavage	unknown function	1
tae-miR1128	TC274227	3	Cleavage	unknown function	1
tae-miR1128	TC281704	3	Cleavage	CONSTANS-like protein CO5	1
tae-miR1128	AV836577	3	Cleavage	COG0465	1
tae-miR1133	BU978892	1	Cleavage	unknown function	1
tae-miR1133	TC238400	1.5	Cleavage	Limit dextrinase	1
tae-miR1133	BU991944	1.5	Cleavage	unknown function	1
tae-miR1133	AJ470942	0.5	Cleavage	LRR binding protein	1
tae-miR1133	TC267583	2	Cleavage	Basic helix-loop-helix protein	1
tae-miR1133	TC247985	3	Cleavage	Indole-3-glycerol phosphate synthase, chloroplast precursor	1
tae-miR1133	CA002513	2.5	Cleavage	unknown function	1
tae-miR1133	TC276834	2.5	Cleavage	Zgc	1
tae-miR1133	TC253779	2.5	Cleavage	Multiple epidermal growth factor-like domains 9 precursor (EGF-like domain-containing protein 5) (Multiple EGF-like domain protein 5).	1
tae-miR1133	DN157734	2.5	Cleavage	P48	1
tae-miR1133	TC238756	2	Cleavage	Glucose-6-phosphate isomerase	1
tae-miR1133	BE420742	3	Cleavage	unknown function	1
tae-miR1133	TC277152	3	Cleavage	Thioesterase family protein	1
tae-miR1133	TC241508	3	Cleavage	unknown function	1
tae-miR1133	FD526003	3	Translation	unknown function	1
tae-miR1133	BJ479954	3	Cleavage	MotA/TolQ/ExbB proton channel precursor	1
tae-miR1133	TC276649	2.5	Cleavage	unknown function	1
tae-miR1133	EX588389	3	Translation	unknown function	1
tae-miR1133	TC252122	3	Cleavage	unknown function	1
tae-miR1133	TC259658	3	Translation	Predicted protein	1
tae-miR1133	TC253262	2.5	Cleavage	Na+/H+ antiporter	1
tae-miR1133	TC267501	2	Cleavage	Pleiotropic drug resistance protein 13	1
tae-miR1133	TC248745	3	Cleavage	Metalloproteinase of VMP family	1
tae-miR1134	TC242972	1	Cleavage	Ribulose bisphosphate carboxylase large chain precursor	1
tae-miR1134	TC241516	1.5	Cleavage	Dehydrin 13	1
tae-miR1134	TC241537	3	Cleavage	High-glucose-regulated protein 8-like	1
tae-miR1134	TC277877	2	Cleavage	unknown function	1
tae-miR1134	CB869817	2	Cleavage	ISL3 family transposase	1
tae-miR1134	TC279535	3	Translation	unknown function	1
tae-miR1134	TC244919	3	Cleavage	unknown function	1
tae-miR1134	TC278934	3	Cleavage	Expressed protein	1
tae-miR1134	TC276088	3	Cleavage	unknown function	1
tae-miR1134	TC268982	2.5	Cleavage	unknown function	1
tae-miR1134	BI776886	2.5	Cleavage	Pantothenate kinase protein 1, isoform a	1
tae-miR1134	TC274736	3	Translation	NADH-ubiquinone oxidoreductase chain 1	1
tae-miR1134	TC270865	2.5	Cleavage	unknown function	1
tae-miR1134	TC258705	3	Cleavage	unknown function	1
tae-miR1134	BU989726	3	Cleavage	unknown function	1
tae-miR1134	TC280102	3	Cleavage	Ribonuclease G	1
tae-miR1134	TC257574	2.5	Cleavage	unknown function	1
tae-miR1134	CX632357	3	Translation	Alpha-1 3-mannosyltransferase ALG2 (EC 2.4.1.-) (GDP- Man	1
tae-miR1134	TC271812	2.5	Cleavage	LigA	1
tae-miR1134	CA007481	2.5	Cleavage	unknown function	1
tae-miR1134	TC271558	3	Cleavage	unknown function	1
tae-miR1134	TC258428	3	Cleavage	unknown function	1
tae-miR1134	TC259916	3	Translation	MDR-like ABC transporter	1
tae-miR1134	CA023376	3	Cleavage	Myb domain-containing protein	1
tae-miR1134	TC247660	3	Cleavage	unknown function	1
tae-miR1134	TC240046	3	Cleavage	DnaJ protein	1
tae-miR1134	TC261307	3	Cleavage	DnaJ protein	1
tae-miR1134	TC248749	3	Cleavage	unknown function	1
tae-miR1134	TC251992	3	Cleavage	Pituitary homeobox 2a	1
tae-miR1134	TC257134	3	Cleavage	Taxadienol acetyl transferase-like	1
tae-miR1134	TC278579	3	Cleavage	Type IV pilus assembly protein PilM	1
tae-miR1134	TC249819	3	Translation	3-hydroxy-3-methylglutaryl-CoA reductase	1
tae-miR1134	TC278145	2.5	Translation	AGO1 homologous protein	1
tae-miR1134	TC246488	3	Cleavage	unknown function	1
tae-miR1134	TC275137	3	Cleavage	unknown function	1
tae-miR1134	TC260829	3	Translation	Expressed protein	1
tae-miR1134	TC255906	3	Cleavage	Early nodulin protein	1
tae-miR1134	TC274306	3	Cleavage	unknown function	1
tae-miR1134	BI957661	3	Cleavage	Proline-rich protein	1
tae-miR1134	TC258253	3	Cleavage	Cotton fiber expressed protein 1	1
tae-miR1134	CA004123	3	Cleavage	unknown function	1
tae-miR1134	TC281371	3	Cleavage	Mitochondrial phosphate transporter	1
tae-miR1134	CK085366	3	Cleavage	Serine-arginine rich protein 1	1
tae-miR1134	DN184097	3	Cleavage	Ubiquitin c-terminal extension protein UBIcep86	1
tae-miR1134	TC256616	2.5	Translation	unknown function	1
bdi-miR1135	TC241918	3	Translation	Mitochondrial ribosomal protein L11	1
tae-miR1136	BI949427	2.5	Cleavage	GDA2 protein	1
tae-miR1136	AJ470778	2.5	Translation	Hydrolase	1
tae-miR1136	TC255636	2.5	Translation	unknown function	1
tae-miR1137	TC270517	3	Cleavage	unknown function	1
tae-miR1137	TC263113	3	Cleavage	unknown function	1
tae-miR1137	CA019334	3	Translation	unknown function	1
tae-miR1139	TC245455	2	Translation	unknown function	1
tae-miR1139	TC247036	2.5	Translation	DNA-directed RNA polymerase	1
tae-miR1139	TC247208	3	Cleavage	Poly(A) polymerase-like protein	1
tae-miR1139	TC250059	3	Cleavage	Mitochondrial transcription termination factor-like protein	1
tae-miR1139	TC262287	3	Cleavage	unknown function	1
tae-miR1139	TC258575	3	Translation	unknown function	1
tae-miR1139	TC270088	3	Cleavage	unknown function	1
tae-miR1139	TC242230	3	Cleavage	F3M18.12	1
osa-miR1436	TC258133	0	Cleavage	PP-loop domain protein	1
osa-miR1436	TC255021	0.5	Cleavage	Expressed protein	1
osa-miR1436	TC259253	1.5	Cleavage	Peptidase M48, Ste24p	1
osa-miR1436	BG344337	1	Translation	MGC86555 protein	1
osa-miR1436	TC262648	2.5	Cleavage	Integral membrane protein-like	1
osa-miR1436	TC272102	2	Cleavage	unknown function	1
osa-miR1436	TC276245	3	Cleavage	Expansin-B18 precursor	1
osa-miR1436	TC275846	3	Cleavage	unknown function	1
osa-miR1436	CX626909	2.5	Cleavage	unknown function	1
osa-miR1436	TC267617	3	Cleavage	Vesicle-fusing ATPase	1
osa-miR1436	DN178864	2.5	Cleavage	Vinylacetyl-CoA delta-isomerase	1
osa-miR1436	TC240966	3	Cleavage	Root hair defective 3 GTP-binding protein containing protein, expressed	1
osa-miR1436	TC247932	3	Cleavage	unknown function	1
osa-miR1439	TC275014	0.5	Cleavage	ER lumen protein retaining receptor	1
osa-miR1439	TC245082	1.5	Cleavage	Phosphate/sulphate permeases	1
osa-miR1439	BM377451	1	Cleavage	unknown function	1
osa-miR1439	TC256341	2	Cleavage	unknown function	1
osa-miR1439	TC244520	1.5	Cleavage	unknown function	1
osa-miR1439	TC268776	2.5	Cleavage	Plus-3 domain containing protein, expressed	1
osa-miR1439	TC239589	2.5	Cleavage	Efflux transporter, RND family, MFP subunit	1
osa-miR1439	TC241731	2.5	Cleavage	Ca2+ binding protein cbp1	1
osa-miR1439	TC259406	3	Cleavage	Probable glutathione S-transferase GSTF1	1
osa-miR1439	TC250646	2.5	Cleavage	unknown function	1
osa-miR1439	BG418841	2.5	Cleavage	Inositol monophosphatase	1
osa-miR1439	CX632578	2.5	Cleavage	unknown function	1
osa-miR1439	CX631852	2.5	Cleavage	unknown function	1
osa-miR1439	TC277884	2	Cleavage	Novel ankyrin repeat domain containing protein	1
osa-miR1439	BG415777	2.5	Cleavage	unknown function	1
osa-miR1439	BQ767963	2	Cleavage	Similarity to Serine/arginine-rich protein	1
osa-miR1439	TC275881	3	Cleavage	Glutathione S-transferase GST 27	1
osa-miR1439	TC258107	2.5	Cleavage	unknown function	1
osa-miR1439	TC244930	3	Cleavage	Pathogenesis-related protein 1A/1B precursor	1
osa-miR1439	TC248501	3	Cleavage	Ultraviolet-B-repressible protein	1
osa-miR1439	TC246915	3	Cleavage	Pathogenesis-related protein 1A/1B precursor	1
osa-miR1439	TC255545	3	Cleavage	unknown function	1
osa-miR1439	TC257763	3	Cleavage	Chitinase 2	1
osa-miR1439	TC262694	3	Cleavage	Glutathione S-transferase GST 27	1
osa-miR1439	GH218772	3	Cleavage	unknown function	1
osa-miR1439	BF628687	3	Cleavage	unknown function	1
osa-miR1439	BF266889	3	Cleavage	Endonuclease Staphylococcal nuclease-like	1
osa-miR1439	TC242087	2.5	Cleavage	Zinc finger protein	1
osa-miR1439	TC247114	2.5	Cleavage	unknown function	1
osa-miR1439	TC261486	2.5	Cleavage	Isoflavone reductase-like protein 1	1
osa-miR1439	TC257207	2.5	Translation	DnaJ domain containing protein, expressed	1
osa-miR1439	TC264578	2.5	Cleavage	SOUL heme-binding protein-like	1
osa-miR1439	TC278320	2.5	Cleavage	Uncharacterized protein At1g12244.1	1
osa-miR1439	TC253919	2.5	Cleavage	unknown function	1
osa-miR1439	TC262159	2.5	Cleavage	unknown function	1
osa-miR1439	CB868359	2.5	Cleavage	unknown function	1
osa-miR1439	GH224593	2.5	Cleavage	Auxin-responsive protein IAA19	1
osa-miR1439	BU989524	2.5	Cleavage	unknown function	1
osa-miR1439	TC278033	2.5	Cleavage	unknown function	1
osa-miR1439	CX627988	2.5	Cleavage	unknown function	1
osa-miR1439	EX581268	2.5	Cleavage	unknown function	1
osa-miR1439	TC243989	3	Translation	Thioredoxin family Trp26-like protein	1
osa-miR1439	TC240199	3	Cleavage	unknown function	1
osa-miR1439	TC271764	3	Cleavage	Oligopeptidase B	1
osa-miR1439	TC253929	3	Cleavage	unknown function	1
osa-miR1439	BQ465397	3	Cleavage	Two component transcriptional regulator, LuxR family	1
osa-miR1439	DN158161	3	Cleavage	unknown function	1
osa-miR1439	TC249550	3	Cleavage	unknown function	1
osa-miR1439	GH216366	3	Cleavage	unknown function	1
osa-miR1439	TC238785	3	Cleavage	Acetylxylan esterase 1 precursor	1
osa-miR1439	TC244590	3	Cleavage	unknown function	1
osa-miR1439	TC267665	3	Cleavage	F-box domain containing protein, expressed	1
osa-miR1439	TC253336	3	Cleavage	Cinnamyl alcohol dehydrogenase	1
osa-miR1439	TC262086	3	Cleavage	unknown function	1
osa-miR1439	TC251923	3	Cleavage	Glutathione S-transferase TSI-1	1
osa-miR1439	TC248186	3	Cleavage	Preprotein translocase secA subunit	1
osa-miR1439	TC265189	3	Cleavage	unknown function	1
osa-miR1439	TC250238	2.5	Translation	PgPOR29	1
osa-miR1439	TC245871	3	Cleavage	unknown function	1
osa-miR1439	TC239455	3	Cleavage	CTR1-like kinase kinase kinase-like	1
osa-miR1439	TC256174	3	Cleavage	unknown function	1
osa-miR1439	DN179640	2.5	Cleavage	Cytochrome c oxidase subunit VIa	1
osa-miR1439	TC270774	3	Cleavage	unknown function	1
osa-miR1439	TC258212	3	Cleavage	unknown function	1
osa-miR1439	TC262369	3	Cleavage	CDNA6 protein	1
osa-miR1439	CA015193	3	Cleavage	unknown function	1
osa-miR1439	BY875458	3	Cleavage	unknown function	1
osa-miR1442	CV055475	3	Cleavage	Protein translocase subunit secA	1
osa-miR1442	BQ467771	2.5	Translation	RIM11-like protein	1
osa-miR1442	TC248789	3	Translation	Basic helix-loop-helix protein	1
gma-miR1507c	TC239402	3	Cleavage	Ferredoxin-NADP(H) oxidoreductase	1
gma-miR1507c	CD663962	3	Cleavage	unknown function	1
gma-miR1507c	BQ665586	3	Translation	MscS Mechanosensitive ion channel precursor	1
osa-miR162a	TC249422	3	Cleavage	Allyl alcohol dehydrogenase	1
bdi-miR164b	TC240039	1	Cleavage	NAC transcription factor	1
bdi-miR164b	TC248477	1	Cleavage	NAC domain protein NAC1	1
bdi-miR164b	TC251797	1	Cleavage	NAC domain protein NAC1	1
bdi-miR164b	TC256476	1.5	Cleavage	Mitogen-activated protein kinase 4	1
bdi-miR164b	TC254954	2	Cleavage	unknown function	1
bdi-miR164b	TC269623	3	Cleavage	Phytosulfokine-alpha 1 precursor	1
bdi-miR164b	BI956904	3	Cleavage	Pherophorin-C1 protein precursor	1
bdi-miR164b	DN183772	3	Translation	Expressed protein	1
bdi-miR164b	DN156119	3	Translation	Sperm protamine-P1	1
bdi-miR164b	TC272251	3	Cleavage	unknown function	1
osa-miR169a	TC248496	2.5	Translation	SRPK4	1
osa-miR169a	TC242386	3	Cleavage	unknown function	1
ptr-miR169s	TC251361	2.5	Cleavage	Aconitate hydratase, cytoplasmic	1
ptr-miR169s	TC266227	2.5	Cleavage	Aconitate hydratase, cytoplasmic	1
ptr-miR169s	TC261823	3	Cleavage	unknown function	1
ptr-miR169s	TC263185	3	Cleavage	CCAAT-binding transcription factor subunit B family protein, expressed	1
ptr-miR169s	TC255526	3	Cleavage	Metallothionein-like protein type 3	1
ptr-miR169s	BM444401	3	Cleavage	Metallothionein-like protein type 3	1
ptr-miR169s	BF267774	3	Cleavage	Metallothionein-like protein type 3	1
ptr-miR169s	TC247723	3	Cleavage	Metallothionein-like protein type 3	1
ptr-miR169s	TC241900	3	Cleavage	Metallothionein-like protein type 3	1
ptr-miR169s	TC264491	3	Cleavage	Metallothionein-like protein type 3	1
ptr-miR169s	TC273884	3	Cleavage	Metallothionein-like protein type 3	1
ptr-miR169s	BM816292	3	Cleavage	Metallothionein-like protein type 3	1
ptr-miR169s	TC251765	3	Cleavage	Metallothionein-like protein type 3	1
ptr-miR169s	TC262986	3	Cleavage	Metallothionein-like protein type 3	1
osa-miR1858b	BQ762980	0.5	Cleavage	At5g19740	1
osa-miR1858b	TC249191	2	Cleavage	Sec61p	1
osa-miR1858b	TC269029	1	Cleavage	Beta-1,3-glucanase	1
osa-miR1858b	TC263313	2.5	Cleavage	Pyruvate kinase	1
osa-miR1858b	TC276325	2.5	Translation	Smr protein/MutS2	1
osa-miR1858b	CX627344	2.5	Translation	Wsv320	1
osa-miR1858b	CA010881	2.5	Cleavage	unknown function	1
osa-miR1858b	TC247731	2.5	Cleavage	OST3/OST6 family protein	1
osa-miR1858b	CX632077	2.5	Cleavage	Predicted protein	1
osa-miR1858b	TC249620	2.5	Cleavage	Uncharacterized protein At2g47060.4	1
osa-miR1858b	BY840290	2.5	Cleavage	unknown function	1
osa-miR1858b	TC256102	3	Cleavage	unknown function	1
osa-miR1858b	TC254867	2	Translation	Calmodulin-related protein	1
osa-miR1858b	TC262049	2	Translation	Cytochrome c oxidase subunit I	1
osa-miR1858b	TC273930	2	Translation	Predicted protein	1
osa-miR1858b	TC265630	3	Translation	Photosystem I reaction center subunit III, chloroplast precursor	1
osa-miR1858b	BU972863	2	Translation	unknown function	1
osa-miR1858b	BY856887	3	Cleavage	Predicted protein	1
osa-miR1858b	TC250934	3	Translation	Photosystem I reaction center subunit III, chloroplast precursor	1
osa-miR1858b	TC243602	3	Translation	Leucine-rich repeat protein	1
osa-miR1858b	TC247365	3	Translation	Plastidic general dicarboxylate transporter	1
osa-miR1858b	TC265025	3	Translation	Peroxidase 7	1
osa-miR1858b	BM817204	3	Translation	Serine carboxypeptidase family protein	1
osa-miR1858b	BI956316	3	Translation	Photosystem I reaction center subunit III, chloroplast precursor	1
osa-miR1858b	TC256435	3	Translation	ATPase subunit 6	1
osa-miR1858b	BY841540	2.5	Cleavage	Calmodulin (CaM).	1
osa-miR1858b	TC270441	3	Translation	Predicted protein	1
osa-miR1858b	BI954178	3	Translation	Leucine-rich repeat protein	1
osa-miR1858b	TC244230	3	Translation	unknown function	1
osa-miR1858b	TC241790	2.5	Translation	unknown function	1
osa-miR1858b	TC246926	3	Translation	unknown function	1
osa-miR1858b	TC273581	3	Translation	unknown function	1
osa-miR1858b	BE420899	3	Cleavage	BKRF1 encodes EBNA-1 protein-like	1
osa-miR1858b	TC276541	3	Translation	unknown function	1
osa-miR1858b	BE420608	2.5	Translation	HvB12D protein	1
osa-miR1858b	BG299612	3	Cleavage	unknown function	1
osa-miR1858b	TC268648	2.5	Translation	Membrane-anchored ubiquitin-fold protein 3 precursor	1
osa-miR1858b	TC245825	3	Cleavage	Pyrophosphate-dependent phosphofructokinase beta subunit	1
osa-miR1858b	TC247895	3	Translation	unknown function	1
osa-miR1858b	TC258215	3	Cleavage	Pyrophosphate-dependent phosphofructokinase beta subunit	1
osa-miR1858b	CB868930	2.5	Cleavage	unknown function	1
osa-miR1858b	TC275109	3	Cleavage	Expressed protein	1
osa-miR1858b	TC268805	3	Cleavage	Ap24	1
osa-miR1858b	TC275633	3	Cleavage	PPi-dependent phosphofructokinase beta subunit	1
osa-miR1858b	TC275163	3	Cleavage	unknown function	1
osa-miR1858b	TC261768	3	Translation	unknown function	1
osa-miR1858b	TC250043	3	Translation	S-ribonuclease-binding protein SBP1-like protein	1
osa-miR1858b	BQ754876	3	Cleavage	unknown function	1
osa-miR1858b	BI959163	3	Translation	PRB1 protein	1
osa-miR1858b	TC264522	3	Cleavage	unknown function	1
osa-miR1858b	BE421438	3	Translation	Vacuolar ATP synthase 16 kDa proteolipid subunit	1
osa-miR1858b	BE420963	3	Translation	PS II 10 kDa protein	1
osa-miR1858b	TC254321	3	Translation	Single-strand DNA binding protein-like	1
osa-miR1858b	TC259630	3	Translation	Aspartic proteinase precursor	1
osa-miR1858b	TC243777	3	Translation	unknown function	1
osa-miR1858b	BU999800	3	Translation	unknown function	1
osa-miR1858b	GH208909	3	Translation	unknown function	1
osa-miR1858b	BY852484	3	Translation	UDP-Gal beta GlcNAc beta 1-4 galactosyltransferase	1
osa-miR1858b	TC268695	3	Translation	Ring-H2 zinc finger protein	1
osa-miR1858b	TC265969	3	Translation	unknown function	1
osa-miR1862b	TC265688	3	Cleavage	Homeodomain leucine zipper protein 16	1
osa-miR1862b	BF616769	2.5	Cleavage	ORF124	1
osa-miR1862b	TC239119	3	Cleavage	Peptidyl-prolyl cis-trans isomerase	1
osa-miR1862b	TC241182	2	Cleavage	Mitochondrial phosphate transporter	1
osa-miR1862b	BG309215	3	Cleavage	ORF124	1
osa-miR1862b	TC247704	3	Cleavage	unknown function	1
osa-miR1862b	GH207113	2.5	Cleavage	unknown function	1
osa-miR1862b	TC257853	3	Cleavage	unknown function	1
osa-miR1862d	EX587643	3	Translation	Uncharacterized protein At1g02880.3	1
osa-miR1862d	DN187184	3	Translation	unknown function	1
osa-miR1862d	AJ436191	2.5	Cleavage	unknown function	1
osa-miR1862e	BJ478585	3	Cleavage	Riboflavin biosynthesis protein ribA [Includes	1
osa-miR1862e	TC244487	2.5	Cleavage	Predicted protein	1
osa-miR1862e	DN189867	3	Translation	unknown function	1
osa-miR1862e	TC273849	2.5	Cleavage	unknown function	1
osa-miR1862e	TC239532	3	Cleavage	unknown function	1
osa-miR1862e	TC254252	3	Cleavage	unknown function	1
osa-miR1862e	CK567604	3	Translation	Predicted protein	1
osa-miR1863b	TC269433	1.5	Cleavage	Histidine acid phosphatase	1
osa-miR1863b	TC281645	1.5	Cleavage	unknown function	1
osa-miR1863b	BQ464681	3	Cleavage	unknown function	1
osa-miR1863b	BQ470074	2.5	Cleavage	unknown function	1
osa-miR1863b	TC239471	2.5	Cleavage	unknown function	1
osa-miR1863b	TC260391	2.5	Cleavage	unknown function	1
osa-miR1863b	TC271576	2.5	Cleavage	Protein phosphatase 2C-like protein precursor	1
osa-miR1863b	TC268196	3	Cleavage	Respiratory burst oxidase protein B	1
osa-miR1863b	TC251565	3	Cleavage	unknown function	1
osa-miR1863b	CX631019	3	Cleavage	ABC transporter related	1
osa-miR1863b	TC277174	3	Translation	unknown function	1
osa-miR1864	BQ462378	3	Cleavage	Outer envelope protein	1
osa-miR1864	CD055786	3	Cleavage	MAP kinase activator	1
osa-miR1872	TC257747	2.5	Cleavage	unknown function	1
osa-miR1872	TC243808	2.5	Cleavage	At5g23510	1
osa-miR1873	TC253893	2.5	Cleavage	unknown function	1
osa-miR1873	TC245722	3	Cleavage	unknown function	1
bdi-miR1878	BM816656	2.5	Cleavage	ADP-ribosylation factor 1	1
mtr-miR2656b	BJ464246	3	Cleavage	Stripe rust resistance protein Yr10	1
mtr-miR2656b	TC256218	2.5	Cleavage	Protein kinase SNF1	1
mtr-miR2656b	GH208763	3	Translation	unknown function	1
mtr-miR2656b	TC252423	3	Translation	Phosphoglycerate/bisphosphoglycerate mutase	1
mtr-miR2656b	BJ479164	3	Translation	unknown function	1
osa-miR2876	TC256906	2	Cleavage	Gb|AAD25781.1	1
osa-miR2918	BF257085	2.5	Cleavage	Expressed protein	1
osa-miR2918	TC252707	2.5	Cleavage	Expressed protein	1
osa-miR2918	TC267032	3	Cleavage	unknown function	1
osa-miR2918	TC262346	3	Translation	unknown function	1
osa-miR2918	TC249232	3	Translation	Uncharacterized protein At1g18620.2	1
bdi-miR319a	TC244014	3	Cleavage	Expansin EXPA11	1
bdi-miR319a	BF622348	3	Cleavage	Expansin EXPA11	1
bdi-miR319a	BY857245	3	Translation	Predicted protein	1
bdi-miR319a	BF617131	3	Cleavage	Nuclear matrix protein 1	1
bdi-miR319a	CD663241	3	Cleavage	unknown function	1
bdi-miR319a	DN189091	3	Cleavage	Eukaryotic translation initiation factor 5A	1
osa-miR319b	TC264933	2.5	Cleavage	unknown function	1
osa-miR319b	BM370389	3	Cleavage	Predicted protein	1
osa-miR319b	TC258104	3	Cleavage	unknown function	1
vvi-miR3633a	TC266369	3	Cleavage	MCP methyltransferase, CheR-type	1
vvi-miR3633a	BY857726	3	Cleavage	unknown function	1
vvi-miR3633a	TC271656	3	Cleavage	Predicted protein	1
vvi-miR3633a	BI952397	3	Cleavage	unknown function	1
vvi-miR3633a	BU996814	3	Cleavage	Predicted membrane protein	1
bdi-miR393b	TC249771	2	Cleavage	unknown function	1
bdi-miR393b	TC257470	2	Cleavage	Protein AUXIN SIGNALING F-BOX 2	1
bdi-miR393b	TC254168	2	Cleavage	unknown function	1
bdi-miR393b	CD663029	2	Cleavage	unknown function	1
bdi-miR393b	TC280604	2.5	Cleavage	unknown function	1
bdi-miR393b	TC250749	2.5	Cleavage	unknown function	1
bdi-miR393b	BI953281	3	Cleavage	unknown function	1
bdi-miR393b	CX626993	3	Translation	unknown function	1
bdi-miR394	TC240366	0	Cleavage	unknown function	1
bdi-miR394	TC242739	3	Cleavage	unknown function	1
bdi-miR394	TC238402	3	Cleavage	DNA-directed RNA polymerase, chloroplast	1
bdi-miR398b	TC280393	3	Cleavage	Elongation factor 1-delta 1	1
bdi-miR398b	TC252769	3	Translation	unknown function	1
bdi-miR398b	DN159712	2.5	Cleavage	HPP family protein	1
bdi-miR398b	TC270400	3	Cleavage	unknown function	1
bdi-miR398b	TC246509	2.5	Translation	Dual specificity phosphatase, catalytic domain containing protein, expressed	1
bdi-miR398b	TC269611	3	Cleavage	Sec31p	1
bdi-miR398b	CV054704	3	Cleavage	RNA binding protein Rp120	1
bdi-miR398b	TC259079	3	Cleavage	unknown function	1
bdi-miR398b	TC243757	3	Translation	Starch branching enzyme IIb	1
bdi-miR399a	BU971819	3	Cleavage	unknown function	1
bdi-miR399a	AV835204	2.5	Cleavage	DNA primase	1
bdi-miR399a	TC243905	2.5	Cleavage	1-aminocyclopropane-1-carboxylate synthase	1
bdi-miR399a	DN156555	3	Cleavage	unknown function	1
aly-miR402	TC247360	3	Translation	Yeast mcm (Licensing factor) related protein 7	1
aly-miR402	TC262215	3	Translation	unknown function	1
osa-miR418	TC254273	3	Translation	Expressed protein	1
osa-miR418	TC265779	2.5	Cleavage	unknown function	1
osa-miR418	TC246306	3	Translation	Expressed protein	1
osa-miR418	CV055473	3	Cleavage	GA13481-PA	1
osa-miR418	TC255592	2.5	Cleavage	At1g14020	1
osa-miR418	BQ465177	3	Translation	Transmembrane protein kinase	1
osa-miR419	TC262288	3	Cleavage	unknown function	1
osa-miR419	TC280336	3	Cleavage	unknown function	1
osa-miR419	TC260997	3	Cleavage	unknown function	1
osa-miR419	GH228754	3	Cleavage	unknown function	1
osa-miR419	TC240047	3	Cleavage	Polygalacturonase PG1-like	1
osa-miR443	TC246189	2	Translation	unknown function	1
gma-miR5038b	TC259228	2	Translation	unknown function	1
gma-miR5038b	BE454340	3	Cleavage	unknown function	1
gma-miR5038b	DN178288	3	Cleavage	Pleiotropic drug resistance protein 4	1
gma-miR5038b	TC261960	3	Cleavage	Pleiotropic drug resistance protein 4	1
gma-miR5038b	TC270325	3	Cleavage	AT3g57880/T10K17_90	1
gma-miR5038b	TC265300	3	Translation	MDR-like ABC transporter	1
bdi-miR5059	BY867552	3	Cleavage	unknown function	1
bdi-miR5059	BI948847	3	Translation	Heat shock protein 70	1
bdi-miR5059	BI954326	3	Translation	Heat shock protein Hsp70	1
bdi-miR5059	TC257542	3	Translation	Heat shock protein cognate 70	1
bdi-miR5059	TC255029	3	Translation	Heat shock protein cognate 70	1
bdi-miR5059	TC241308	3	Translation	Heat shock protein cognate 70	1
bdi-miR5059	BE412687	3	Translation	Heat shock protein cognate 70	1
bdi-miR5059	TC240402	3	Translation	Heat shock protein cognate 70	1
bdi-miR5059	TC252006	3	Translation	Heat shock protein cognate 70	1
bdi-miR5059	TC243457	3	Translation	Heat shock protein cognate 70	1
bdi-miR5059	BM375351	3	Cleavage	40S ribosomal protein S27	1
bdi-miR5059	TC274578	3	Cleavage	40S ribosomal protein S27	1
bdi-miR5059	TC243673	3	Cleavage	40S ribosomal protein S27	1
bdi-miR5059	TC263411	3	Cleavage	40S ribosomal protein S27	1
bdi-miR5059	BE454188	3	Cleavage	40S ribosomal protein S27	1
bdi-miR5060	TC267867	3	Translation	Plastid division protein FtsZ-like	1
bdi-miR5064	TC252413	3	Cleavage	LigA	1
bdi-miR5064	BG417026	3	Cleavage	26S proteasome regulatory complex ATPase RPT3	1
bdi-miR5064	TC271958	3	Cleavage	Uncharacterized protein At3g59020.2	1
bdi-miR5064	TC253174	3	Cleavage	unknown function	1
bdi-miR5064	TC272879	3	Cleavage	unknown function	1
bdi-miR5066	CV060240	3	Cleavage	T120	1
bdi-miR5066	AJ474248	2.5	Translation	unknown function	1
bdi-miR5066	BM370127	3	Translation	Permease of the major facilitator superfamily	1
bdi-miR5067	TC240411	2.5	Translation	Peptidyl-prolyl cis-trans isomerase	1
bdi-miR5067	BQ464861	2.5	Cleavage	Protein disulfide-isomerase precursor	1
osa-miR5071	AV835525	0.5	Cleavage	unknown function	1
osa-miR5071	TC243080	1	Cleavage	NB-ARC domain containing protein, expressed	1
osa-miR5071	BJ483403	1.5	Cleavage	unknown function	1
osa-miR5071	TC254067	1.5	Cleavage	Stripe rust resistance protein Yr10	1
osa-miR5071	TC241734	3	Cleavage	unknown function	1
osa-miR5071	TC240513	2	Cleavage	MLA10	1
osa-miR5071	TC269181	3	Cleavage	Disease resistance protein RPM1 homolog	1
osa-miR5071	TC241599	2.5	Cleavage	NB-ARC domain containing protein	1
osa-miR5071	TC279332	2.5	Cleavage	unknown function	1
osa-miR5071	BU970049	3	Cleavage	unknown function	1
osa-miR5071	TC256505	3	Translation	NBS-LRR type R protein, Nbs1-Pi2	1
osa-miR5071	BQ765057	3	Translation	Flap endonuclease GEN-like 2	1
osa-miR5071	TC254272	3	Cleavage	Mla-like protein	1
osa-miR5073	TC271891	1.5	Translation	unknown function	1
osa-miR5073	BU985958	3	Cleavage	unknown function	1
osa-miR5075	TC242576	1.5	Cleavage	Methionine aminopeptidase	1
osa-miR5075	TC247110	2.5	Cleavage	Serine/threonine-protein kinase SAPK3	1
osa-miR5075	BI950718	2.5	Cleavage	unknown function	1
osa-miR5075	TC279963	2.5	Cleavage	Rhino	1
osa-miR5075	TC253039	2.5	Cleavage	Oligopeptide transporter OPT family protein	1
osa-miR5075	BI952053	3	Cleavage	Pherophorin-C2 protein precursor	1
osa-miR5075	BI952554	2.5	Cleavage	Ribulose bisphosphate carboxylase/oxygenase activase A, chloroplast precursor	1
osa-miR5075	TC278581	3	Cleavage	Hexokinase-2	1
osa-miR5075	TC273800	3	Cleavage	Epoxide hydrolase	1
osa-miR5075	TC242869	3	Cleavage	Asparaginase	1
osa-miR5075	TC263603	3	Cleavage	unknown function	1
osa-miR5075	TC273805	3	Cleavage	Alpha-hordothionin precursor (Purothionin II) [Contains	1
osa-miR5075	BI955324	3	Cleavage	Pherophorin-C1 protein precursor	1
osa-miR5075	BI954732	3	Cleavage	Hydroxyproline-rich glycoprotein DZ-HRGP precursor	1
osa-miR5075	TC277916	3	Cleavage	unknown function	1
osa-miR5075	BY846888	3	Cleavage	unknown function	1
osa-miR5075	BF616360	2.5	Cleavage	ORF124	1
osa-miR5075	BI952922	3	Cleavage	Uncharacterized protein At4g01985.1	1
osa-miR5079	CX625985	2.5	Cleavage	Cytochrome f	1
osa-miR5079	DN159582	2.5	Translation	unknown function	1
osa-miR5079	TC254481	2.5	Translation	unknown function	1
osa-miR5079	BF262000	2	Cleavage	unknown function	1
osa-miR5079	TC257095	3	Cleavage	unknown function	1
osa-miR5079	DN186224	3	Cleavage	unknown function	1
osa-miR5079	CX628636	2.5	Translation	unknown function	1
osa-miR5079	BG309264	3	Translation	Cadherin-related tumor suppressor homolog precursor (Protein fat homolog).	1
osa-miR5079	AV943647	3	Cleavage	Seed maturation-like protein	1
osa-miR5079	TC238698	3	Cleavage	UDP-glucose	1
osa-miR5079	TC259113	3	Cleavage	unknown function	1
osa-miR5079	AV915226	3	Translation	Expressed protein	1
osa-miR5079	TC268253	3	Cleavage	O-methyltransferase family protein, expressed	1
osa-miR5082	TC253489	3	Cleavage	Plastid division protein FtsZ	1
osa-miR5082	TC239929	3	Cleavage	Ribulose bisphosphate carboxylase/oxygenase activase B, chloroplast precursor	1
tae-miR5086	TC275579	2.5	Cleavage	unknown function	1
tae-miR5086	CV055684	3	Cleavage	unknown function	1
tae-miR5086	CV054677	3	Cleavage	Proline-rich protein family-like	1
tae-miR5086	DN189682	3	Cleavage	Predicted protein	1
tae-miR5086	FD527705	3	Translation	DNA-directed RNA polymerase	1
osa-miR5144	FD523771	1.5	Translation	unknown function	1
osa-miR5144	TC249393	2	Cleavage	Zgc	1
osa-miR5144	FD519256	2.5	Cleavage	BZIP transcription factor	1
osa-miR5144	TC275120	3	Translation	unknown function	1
osa-miR5144	TC270082	3	Cleavage	Selenium binding protein	1
osa-miR5144	TC274424	3	Cleavage	B hordein	1
osa-miR5144	TC256757	3	Cleavage	F8K4.3 protein	1
osa-miR5144	TC239475	2.5	Cleavage	unknown function	1
osa-miR5144	TC271259	2.5	Translation	unknown function	1
osa-miR5144	TC281200	3	Translation	Receptor-like protein kinase-like	1
osa-miR5144	TC269083	3	Translation	DVL8	1
osa-miR5147	TC251693	2	Cleavage	unknown function	1
osa-miR5147	TC242264	3	Translation	HV1LRR1	1
osa-miR5147	TC242571	2.5	Cleavage	unknown function	1
bdi-miR5164	TC260151	3	Cleavage	Eukaryotic translation initiation factor 3 subunit (EIF-3)-like	1
bdi-miR5164	TC239122	3	Cleavage	Eukaryotic translation initiation factor 3 subunit (EIF-3)-like	1
bdi-miR5164	TC246499	2.5	Cleavage	Spc97/Spc98 family protein, expressed	1
bdi-miR5164	TC271572	3	Translation	unknown function	1
bdi-miR5164	TC248667	3	Translation	unknown function	1
bdi-miR5175a	BI959805	3	Cleavage	unknown function	1
bdi-miR5175a	CA005166	3	Cleavage	Unc-84 homolog B-like	1
bdi-miR5175a	AV835182	2	Translation	Rapid ALkalinization Factor family protein, expressed	1
bdi-miR5175a	TC248929	2.5	Translation	Alternative splicing regulator	1
bdi-miR5175a	TC272546	2.5	Translation	Ribosomal large subunit pseudouridine synthase C-like	1
bdi-miR5175a	TC253040	3	Cleavage	unknown function	1
bdi-miR5175a	TC242987	3	Translation	Auxin-regulated protein-like	1
bdi-miR5175a	TC248707	2.5	Translation	unknown function	1
bdi-miR5175a	CB882465	2.5	Translation	N-acetylornithine deacetylase-like protein,	1
bdi-miR5175a	BE437584	3	Translation	Integrase	1
bdi-miR5175a	TC266480	3	Cleavage	Prephenate dehydratase family protein, expressed	1
bdi-miR5175a	TC260644	3	Cleavage	unknown function	1
bdi-miR5175a	AV836649	3	Cleavage	unknown function	1
bdi-miR5175a	TC261589	3	Translation	unknown function	1
bdi-miR5175a	TC246365	3	Cleavage	unknown function	1
bdi-miR5175a	TC264771	2.5	Cleavage	Histone H3	1
bdi-miR5175a	TC268363	2.5	Translation	Iron-deficiency specific clone No.2	1
bdi-miR5175a	DN186693	3	Cleavage	unknown function	1
bdi-miR5175b	BQ464472	2	Cleavage	UDP-acetylglucosamine acyltransferase-like	1
bdi-miR5175b	AW982855	2	Translation	Quinone reductase	1
bdi-miR5175b	TC251008	2.5	Translation	unknown function	1
bdi-miR5175b	TC250277	2	Translation	Quinone reductase	1
bdi-miR5175b	TC246205	2	Translation	Quinone reductase	1
bdi-miR5175b	AJ465127	2.5	Translation	Glyoxylate reductase	1
bdi-miR5175b	GH219411	3	Cleavage	unknown function	1
bdi-miR5175b	BE194205	3	Cleavage	YA6	1
bdi-miR5175b	AV942168	2.5	Translation	NADPH thioredoxin reductase	1
bdi-miR5175b	DN159656	3	Translation	unknown function	1
bdi-miR5175b	TC245253	2.5	Translation	NADPH thioredoxin reductase	1
bdi-miR5175b	TC239492	2.5	Translation	NADPH thioredoxin reductase	1
bdi-miR5175b	TC256337	3	Cleavage	Zgc	1
bdi-miR5175b	DN178590	3	Translation	Protamine Z3	1
bdi-miR5175b	CA007558	3	Translation	PPE family protein	1
bdi-miR5175b	TC278960	3	Translation	Kinesin-like	1
bdi-miR5175b	AV834778	3	Cleavage	unknown function	1
bdi-miR5175b	TC256867	3	Cleavage	Expressed protein	1
bdi-miR5175b	TC262939	3	Cleavage	unknown function	1
bdi-miR5176	TC280038	3	Translation	unknown function	1
bdi-miR5179	TC242289	3	Cleavage	APETALA3-like protein	1
bdi-miR5179	TC252741	3	Cleavage	unknown function	1
bdi-miR5183	GH214572	2	Cleavage	unknown function	1
bdi-miR5183	BQ659077	3	Translation	Uncharacterized protein ARMC8	1
bdi-miR5183	TC254152	3	Translation	unknown function	1
bdi-miR5183	TC248382	3	Translation	Cryptogene protein G4	1
bdi-miR5183	BE420625	3	Translation	Glb 1 1-3,1-4-beta-D-glucanase precursor (Lichenase precursor) (EC 3.2.1.73) ((1-3,1-4)-beta-D-glucanase)	1
bdi-miR5183	CK566554	2.5	Translation	Vesicle transport v-SNARE protein	1
bdi-miR5183	TC254472	3	Cleavage	RNA binding protein Rp120	1
bdi-miR5183	TC249861	3	Cleavage	RNA binding protein Rp120	1
bdi-miR5200	TC253913	2.5	Cleavage	FT	1
bdi-miR5200	TC266876	3	Cleavage	FT-like protein	1
bdi-miR5200	TC246170	3	Translation	unknown function	1
bdi-miR5200	TC275811	2.5	Translation	unknown function	1
bdi-miR5200	TC251818	2.5	Translation	unknown function	1
mtr-miR5266	TC280864	3	Cleavage	Pherophorin-C1 protein precursor	1
mtr-miR5266	BI951035	3	Translation	Tetracycline-efflux transporter	1
mtr-miR5266	BI956346	3	Translation	unknown function	1
osa-miR5338	BM816757	3	Cleavage	Methionine aminopeptidase	1
osa-miR5338	TC249065	2.5	Translation	Splicing coactivator subunit-like protein	1
osa-miR5338	CV059831	3	Cleavage	Transcriptional regulator, RpiR family	1
osa-miR5339	TC269821	3	Translation	Expressed protein	1
osa-miR5339	BG309224	3	Cleavage	Otopetrin-1	1
osa-miR5339	TC258759	3	Cleavage	Peroxidase precursor	1
osa-miR5339	TC249080	3	Translation	unknown function	1
osa-miR5339	TC240038	3	Cleavage	unknown function	1
osa-miR5339	TC268175	3	Translation	Calmodulin-binding family protein-like	1
sbi-miR5386	TC259986	2	Cleavage	Sorbitol dehydrogenase	1
sbi-miR5386	TC279387	2	Cleavage	Sorbitol dehydrogenase	1
sbi-miR5386	TC250267	2.5	Cleavage	Beta-1,3-glucanase	1
sbi-miR5386	DN157069	2.5	Cleavage	Hemolysin-III family membrane protein	1
sbi-miR5386	TC273125	2.5	Translation	unknown function	1
sbi-miR5386	BY857435	2.5	Translation	Phytochrome B1	1
sbi-miR5386	TC246602	3	Cleavage	unknown function	1
sbi-miR5386	TC272162	3	Cleavage	HGWP repeat containing protein-like	1
sbi-miR5386	TC274838	3	Cleavage	unknown function	1
sbi-miR5386	TC276457	3	Cleavage	F6D8.3	1
sbi-miR5386	TC266847	3	Cleavage	unknown function	1
sbi-miR5386	BI946998	3	Cleavage	unknown function	1
sbi-miR5386	TC275458	3	Cleavage	unknown function	1
sbi-miR5386	TC268841	3	Translation	unknown function	1
sbi-miR5386	TC252009	3	Cleavage	unknown function	1
sbi-miR5386	TC255407	3	Cleavage	unknown function	1
osa-miR5485	TC251155	2.5	Translation	Origin recognition complex 5	1
osa-miR5488	CK570164	1	Cleavage	Mitogen-activated protein kinase kinase 6	1
osa-miR5488	CK568061	1	Cleavage	Mitogen-activated protein kinase kinase 6	1
osa-miR5488	TC247229	3	Cleavage	Expressed protein	1
osa-miR5498	TC249293	1.5	Cleavage	unknown function	1
osa-miR5498	BE519484	3	Cleavage	Protein disulfide isomerase	1
osa-miR5498	DN156797	3	Cleavage	F-box only protein 6 (F-box/G-domain protein 2).	1
osa-miR5498	TC250795	3	Translation	Splicing factor-like protein	1
osa-miR5498	TC253382	2.5	Cleavage	unknown function	1
osa-miR5498	TC272178	2.5	Translation	Hydroxyproline-rich glycoprotein-like	1
osa-miR5498	TC238598	3	Cleavage	unknown function	1
osa-miR5498	TC238678	3	Translation	Cyclic nucleotide-gated ion channel 1	1
osa-miR5523	AV909038	1.5	Cleavage	Isoform 2 of P60161	1
osa-miR5523	TC239027	1.5	Cleavage	Isoform 2 of P60161	1
osa-miR5523	TC240659	3	Cleavage	unknown function	1
osa-miR5523	TC256054	2.5	Cleavage	Xylanase inhibitor 602OS	1
osa-miR5523	TC262390	3	Translation	unknown function	1
osa-miR5529	TC272370	3	Cleavage	unknown function	1
osa-miR5529	TC277554	3	Cleavage	unknown function	1
osa-miR5529	AU252305	3	Cleavage	Pleiotropic drug resistance protein 4	1
osa-miR5529	TC270443	3	Cleavage	PDR-like ABC transporter	1
osa-miR5538	BF254499	2.5	Translation	Transcriptional regulator, LysR family	1
osa-miR5538	TC261287	3	Cleavage	Phytocyanin protein-like	1
osa-miR5788	TC245026	3	Translation	unknown function	1
osa-miR5788	BE454203	2.5	Translation	D6.2	1
osa-miR5788	TC258335	3	Cleavage	unknown function	1
osa-miR5788	TC253009	2.5	Cleavage	unknown function	1
osa-miR5788	TC256495	3	Cleavage	Germin F	1
osa-miR5788	AL503168	3	Cleavage	MrsM protein	1
osa-miR5788	DN157778	3	Cleavage	unknown function	1
osa-miR5821	TC280967	3	Cleavage	unknown function	1
osa-miR5821	TC268083	3	Translation	Heat shock protein	1
osa-miR812q	TC246167	3	Cleavage	IRE	1
osa-miR818f	TC271358	2.5	Cleavage	P21-Rho-binding domain containing protein	1
osa-miR818f	TC270504	3	Cleavage	Permease-like	1
osa-miR818f	TC271251	3	Cleavage	Permease-like	1
osa-miR818f	TC245108	3	Cleavage	Carbamoyl phosphate synthetase large chain	1
osa-miR818f	AJ476419	3	Translation	unknown function	1
aly-miR824	DN187209	2.5	Cleavage	Xylosidase/arabinosidase	1
aly-miR824	BQ763915	3	Cleavage	Elongation factor 1-alpha	1
aly-miR824	TC255980	3	Translation	unknown function	1
gma-miR862a	TC250449	2.5	Cleavage	Ubiquitin carboxyl-terminal hydrolase	1
gma-miR862a	BF253915	3	Translation	unknown function	1
gma-miR862a	TC239063	3	Cleavage	unknown function	1
gma-miR862a	TC260377	3	Cleavage	Expressed protein	1
gma-miR862a	TC276107	3	Cleavage	Expressed protein	1
gma-miR862a	DN155141	3	Cleavage	unknown function	1
gma-miR862a	CX632534	3	Cleavage	unknown function	1
gma-miR862a	TC246565	3	Cleavage	unknown function	1
gma-miR862a	TC267725	3	Cleavage	unknown function	1
gma-miR862a	TC252400	3	Cleavage	Hexokinase-4, chloroplast precursor	1
gma-miR862a	TC248438	3	Translation	unknown function	1
gma-miR862a	BM816639	3	Translation	60S ribosomal protein L25	1
ppa-miR894	BG299410	2.5	Cleavage	unknown function	1
ppa-miR894	TC275420	3	Cleavage	Zinc finger and C2 domain protein-like	1
ppa-miR900	AJ473627	3	Cleavage	Minichromosomal maintenance factor	1
ppa-miR900	TC256079	3	Cleavage	Minichromosomal maintenance factor	1
ppa-miR900	BY846188	2	Cleavage	unknown function	1
ppa-miR900	TC252684	2	Cleavage	unknown function	1
ppa-miR900	BG309239	2	Cleavage	unknown function	1
ppa-miR900	TC254747	2	Cleavage	unknown function	1
ppa-miR900	TC271489	3	Cleavage	unknown function	1
ppa-miR900	CV056090	3	Cleavage	unknown function	1
pta-miR951	TC241398	2.5	Cleavage	unknown function	1
pta-miR951	TC257736	2.5	Cleavage	unknown function	1
pta-miR951	TC243052	3	Translation	Short-chain dehydrogenase/reductase protein-like	1
pta-miR951	TC255026	3	Translation	Rbm5 protein	1
pta-miR951	TC249649	3	Translation	unknown function	1
pta-miR951	TC256884	3	Translation	Expressed protein	1
pta-miR951	TC241917	3	Translation	Expressed protein	1
pta-miR951	TC271824	3	Translation	K+ channel tetramerisation	1
pta-miR951	TC259965	3	Translation	K+ channel tetramerisation	1
tae-miR1127	BE420571	1.5	Cleavage	unknown function	1
tae-miR1127	TC241508	1.5	Cleavage	unknown function	1
tae-miR1127	AV834778	2	Translation	unknown function	1
tae-miR1127	TC271580	2	Cleavage	Quinone reductase	1
tae-miR1127	AL503176	2	Cleavage	unknown function	1
tae-miR1127	AL501152	2	Cleavage	2-alkenal reductase	1
tae-miR1127	CV055672	2	Cleavage	unknown function	1
tae-miR1127	TC257491	1.5	Cleavage	unknown function	1
tae-miR1127	CA002513	2.5	Cleavage	unknown function	1
tae-miR1127	DN157734	2.5	Cleavage	unknown function	1
tae-miR1127	BM368614	2.5	Translation	unknown function	1
tae-miR1127	TC266018	3	Cleavage	unknown function	1
tae-miR1127	TC253021	2.5	Cleavage	Receptor-like protein kinase	1
tae-miR1127	AJ474697	2	Translation	unknown function	1
tae-miR1127	TC275534	2	Cleavage	SET-domain transcriptional regulator-like protein	1
tae-miR1127	BQ464832	2	Cleavage	Zinc finger protein 345	1
tae-miR1127	TC258394	2	Cleavage	unknown function	1
tae-miR1127	TC277341	3	Translation	KE2 family protein, expressed	1
tae-miR1127	TC251012	3	Cleavage	LysM domain	1
tae-miR1127	TC257304	3	Cleavage	Salt tolerant protein	1
tae-miR1127	TC279152	3	Cleavage	Salt tolerant protein	1
tae-miR1127	TC257907	3	Cleavage	Salt tolerant protein	1
tae-miR1127	TC264912	2.5	Cleavage	unknown function	1
tae-miR1127	TC244534	3	Cleavage	Iron/ascorbate-dependent oxidoreductase	1
tae-miR1127	TC258122	3	Cleavage	ABC2 homolog 7	1
tae-miR1127	BQ472072	3	Cleavage	Poly(A) polymerase	1
tae-miR1127	TC248192	3	Cleavage	unknown function	1
tae-miR1127	TC241498	3	Cleavage	Chloride channel	1
tae-miR1127	BG415045	3	Cleavage	unknown function	1
tae-miR1127	CX626175	2.5	Cleavage	Predicted protein	1
tae-miR1127	CX631464	3	Cleavage	unknown function	1
tae-miR1127	BE455690	3	Cleavage	unknown function	1
tae-miR1127	BY875493	2.5	Cleavage	unknown function	1
tae-miR1127	TC265564	2.5	Translation	Zinc finger A20 and AN1 domain-containing stress-associated protein 1	1
tae-miR1127	TC269873	3	Cleavage	Adenylosuccinate synthetase	1
tae-miR1127	BE558469	2.5	Cleavage	Catalase isozyme 2	1
tae-miR1127	TC261021	3	Cleavage	unknown function	1
tae-miR1127	BQ660353	2.5	Cleavage	EF-hand Calcium binding protein-like	1
tae-miR1127	TC269964	2.5	Cleavage	unknown function	1
tae-miR1127	TC240450	3	Cleavage	unknown function	1
tae-miR1127	TC262042	3	Cleavage	NHL repeat-containing protein-like	1
tae-miR1127	TC263602	3	Translation	Expansin-B11 precursor	1
tae-miR1127	TC253524	3	Cleavage	Dehydration-induced protein	1
tae-miR1127	BQ660448	3	Cleavage	Transcriptional regulator, LysR family	1
tae-miR1127	TC281213	3	Cleavage	Histone H2B.4	1
tae-miR1127	AV945076	3	Translation	unknown function	1
tae-miR1127	TC272051	3	Translation	Expressed protein	1
tae-miR1127	DN185957	3	Cleavage	unknown function	1
tae-miR1127	BJ479954	3	Cleavage	MotA/TolQ/ExbB proton channel precursor	1
tae-miR1127	TC264056	3	Cleavage	unknown function	1
tae-miR1127	CX632890	3	Translation	unknown function	1
tae-miR1127	BQ660238	3	Cleavage	unknown function	1
tae-miR1127	TC251175	3	Cleavage	unknown function	1
tae-miR1127	BG343841	3	Cleavage	2 3-dimethylmalate lyase	1
tae-miR1127	AV927975	3	Cleavage	Phytanoyl-CoA dioxygenase family protein	1
tae-miR1127	TC252068	3	Cleavage	unknown function	1
tae-miR1127	TC268632	3	Cleavage	unknown function	1
tae-miR1127	TC264738	3	Cleavage	T-complex protein 1 subunit epsilon	1
tae-miR1127	TC243562	3	Cleavage	unknown function	1
tae-miR1127	TC280833	3	Cleavage	HEAT repeat family protein, expressed	1
tae-miR1127	TC267319	3	Cleavage	Cytochrome b	1
tae-miR1127	TC278357	3	Cleavage	Elongation factor 1-gamma 2	1
tae-miR1127	TC263199	3	Cleavage	T-complex protein 1 subunit epsilon	1
osa-miR2925	TC246555	1.5	Cleavage	Delta-1-pyrroline-5-carboxylate dehydrogenase	1
osa-miR2925	TC254518	2.5	Cleavage	GCIP-interacting family protein-like	1
osa-miR2925	TC281616	2	Cleavage	FHA domain containing protein	1
osa-miR2925	TC270953	2.5	Cleavage	40S ribosomal protein S25-2	1
osa-miR2925	TC273741	2.5	Cleavage	unknown function	1
osa-miR2925	TC261758	2.5	Translation	unknown function	1
osa-miR2925	TC267382	2.5	Translation	Cytidine/deoxycytidine deaminase-like	1
osa-miR2925	BY871974	2.5	Cleavage	Chromosome undetermined scaffold_484, whole genome shotgun sequence	1
osa-miR2925	TC259750	2.5	Cleavage	unknown function	1
osa-miR2925	DN159459	2.5	Cleavage	Membrane transporter	1
osa-miR2925	TC252494	3	Cleavage	unknown function	1
osa-miR2925	TC238398	2.5	Cleavage	Gigantea-like protein	1
osa-miR2925	TC256625	2.5	Cleavage	Chloroplast oxygen-evolving enhancer protein 1	1
osa-miR2925	DN156939	2	Translation	unknown function	1
osa-miR2925	TC248940	2.5	Cleavage	unknown function	1
osa-miR2925	TC270841	2	Cleavage	Copper-binding protein-like	1
osa-miR2925	BI952230	3	Translation	ATP synthase subunit gamma, chloroplast precursor (EC 3.6.3.14) [Contains	1
osa-miR2925	TC271427	3	Cleavage	unknown function	1
osa-miR2925	TC266223	2.5	Cleavage	Myosin heavy chain-like protein	1
osa-miR2925	TC254430	3	Cleavage	unknown function	1
osa-miR2925	TC269826	3	Cleavage	Histone H1 WH1B.1	1
osa-miR2925	CA017377	3	Cleavage	RNA pseudouridylate synthase family protein, expressed	1
osa-miR2925	BI957740	3	Cleavage	Histone H1	1
osa-miR2925	TC268437	2.5	Translation	unknown function	1
osa-miR2925	TC273359	2.5	Cleavage	unknown function	1
osa-miR2925	BY856966	3	Cleavage	unknown function	1
osa-miR2925	TC259525	3	Cleavage	Histidine kinase	1
osa-miR2925	TC248126	3	Cleavage	unknown function	1
osa-miR2925	TC247286	2.5	Cleavage	Expressed protein	1
osa-miR2925	TC244610	2	Translation	Histone H1-like protein HON101	1
osa-miR2925	BF621745	2	Translation	Histone H1-like protein HON101	1
osa-miR2925	TC252144	2.5	Cleavage	Expressed protein	1
osa-miR2925	TC257829	2.5	Cleavage	unknown function	1
osa-miR2925	TC239104	3	Cleavage	Cytochrome P450 family protein, expressed	1
osa-miR2925	BG365599	3	Cleavage	BCL-2 binding anthanogene-1	1
osa-miR2925	TC278402	3	Cleavage	Histone H2A.1	1
osa-miR2925	TC241150	3	Translation	unknown function	1
osa-miR2925	TC262733	3	Cleavage	Secretion protein HlyD family protein	1
osa-miR2925	TC249059	3	Cleavage	Ribosomal protein L11	1
osa-miR2925	TC239661	3	Translation	Genomic DNA, chromosome 5, TAC clone	1
osa-miR2925	BM817074	3	Cleavage	VMP3 protein	1
osa-miR2925	TC276925	3	Cleavage	Histone H2A.1	1
osa-miR2925	TC274963	3	Translation	Non-specific lipid-transfer protein	1
osa-miR2925	TC245274	3	Cleavage	Protein H2A.6	1
osa-miR2925	TC266312	3	Translation	Non-specific lipid-transfer protein	1
osa-miR2925	TC244692	3	Translation	Non-specific lipid-transfer protein	1
bdi-miR5054	CB867896	2	Cleavage	unknown function	1
bdi-miR5054	TC264928	3	Cleavage	unknown function	1
bdi-miR5054	CA029897	2.5	Cleavage	Glycine-rich RNA-binding protein-like	1
bdi-miR5054	TC279645	3	Cleavage	Protein kinase APK1B, chloroplast precursor	1
bdi-miR5054	BG418031	3	Cleavage	Glyoxal or galactose oxidase	1
bdi-miR5054	BE215462	3	Translation	Cytochrome P450 reductase	1
bdi-miR5054	TC252698	3	Translation	unknown function	1
gma-miR5368	TC263920	0	Cleavage	Cell wall-associated hydrolase	1
gma-miR5368	GH209500	2	Cleavage	LIPLESS2	1
gma-miR5368	TC241949	3	Cleavage	unknown function	1
gma-miR5368	TC253997	3	Cleavage	Zinc finger (C3HC4-type RING finger)-like protein	1
gma-miR5368	TC280413	3	Cleavage	unknown function	1
gma-miR5368	TC276742	2.5	Cleavage	unknown function	1
gma-miR5368	TC254564	2.5	Cleavage	Shaggy-like kinase	1
gma-miR5368	TC246296	2.5	Cleavage	Shaggy-like kinase	1
gma-miR5368	BU987855	2.5	Cleavage	Pentatricopeptide (PPR) repeat-containing protein-like	1
gma-miR5368	GH227017	3	Cleavage	Syntaxin 6	1
gma-miR5368	TC239760	3	Translation	Beta-ketoacyl-ACP synthase	1
gma-miR5368	CD055068	3	Translation	Protein phosphatase PP2A regulatory subunit A	1
gma-miR5368	TC259400	3	Cleavage	Anionic peroxidase precursor	1
gma-miR5368	TC271365	3	Cleavage	Predicted protein	1
gma-miR5368	TC269572	3	Cleavage	Ferredoxin	1
gma-miR5368	CX628199	3	Translation	unknown function	1
gma-miR5368	BF262337	3	Cleavage	Serine/threonine protein kinase-like	1
gma-miR5368	TC256934	3	Cleavage	Ubiquitin family protein, expressed	1
gma-miR5368	TC264247	3	Cleavage	Ubiquitin family protein, expressed	1
gma-miR5368	TC269027	3	Cleavage	Ubiquitin family protein, expressed	1
sbi-miR5565e	AJ462744	2	Cleavage	unknown function	1
sbi-miR5565e	CX627205	2	Cleavage	Predicted protein	1
sbi-miR5565e	AJ475908	2.5	Cleavage	unknown function	1
sbi-miR5565e	TC264632	2	Cleavage	Initiation factor 2 subunit family protein, expressed	1
sbi-miR5565e	BF262691	1.5	Translation	Phosphoribulokinase, chloroplast precursor	1
sbi-miR5565e	GH207565	3	Cleavage	Gp63	1
sbi-miR5565e	CB880937	3	Cleavage	Auxin response factor 25	1
sbi-miR5565e	TC270639	2.5	Cleavage	Chromosome chr7 scaffold_31, whole genome shotgun sequence	1
sbi-miR5565e	TC258440	2	Translation	olfactory receptor Olr1160	1
sbi-miR5565e	TC277760	3	Cleavage	Transcriptional regulator, AraC family with amidase-like domain	1
sbi-miR5565e	TC259319	3	Cleavage	Pleiotropic drug resistance protein 4	1
sbi-miR5565e	TC274544	2.5	Cleavage	Cryptochrome DASH, chloroplast/mitochondrial precursor	1
sbi-miR5565e	DN160157	2	Cleavage	Sulfatase	1
sbi-miR5565e	TC239738	2.5	Cleavage	Hydroxyproline-rich glycoprotein-like	1
sbi-miR5565e	TC256245	2.5	Cleavage	unknown function	1
sbi-miR5565e	TC241038	2.5	Cleavage	Uridylate kinase	1
sbi-miR5565e	CD055145	3	Cleavage	unknown function	1
sbi-miR5565e	BU992823	2.5	Translation	Oxidoreductase	1
sbi-miR5565e	TC268972	3	Cleavage	Chitinase II	1
sbi-miR5565e	TC259749	3	Translation	Dissimilatory sulfite reductase	1
sbi-miR5565e	TC242779	2.5	Translation	Chromosome chr18 scaffold_1, whole genome shotgun sequence	1
sbi-miR5565e	TC256607	3	Translation	unknown function	1
sbi-miR5565e	TC278275	3	Translation	Globulin-like protein	1
sbi-miR5565e	TC257079	2.5	Cleavage	Predicted protein	1
sbi-miR5565e	TC263237	3	Cleavage	F-box domain containing protein, expressed	1
sbi-miR5565e	AJ476687	3	Cleavage	Dynein heavy chain family protein	1
sbi-miR5565e	TC243706	2	Translation	OST3/OST6 family protein	1
sbi-miR5565e	DN157411	3	Cleavage	unknown function	1
sbi-miR5565e	TC256606	2	Translation	OST3/OST6 family protein	1
sbi-miR5565e	TC280805	3	Cleavage	unknown function	1
sbi-miR5565e	TC240360	3	Cleavage	unknown function	1
sbi-miR5565e	TC268654	3	Cleavage	TA9 protein-like	1
sbi-miR5565e	TC261800	2.5	Translation	Armadillo/beta-catenin-like repeat family protein, expressed	1
sbi-miR5565e	TC255257	3	Cleavage	Cp33Hv	1
sbi-miR5565e	TC241302	3	Cleavage	AHM1	1
sbi-miR5565e	BJ482261	3	Translation	unknown function	1
sbi-miR5565e	BY858848	3	Cleavage	F4H5.8 protein	1
sbi-miR5565e	TC252882	2.5	Translation	Ribosomal protein L7	1
sbi-miR5565e	TC241279	3	Cleavage	Expressed protein	1
sbi-miR5565e	TC240027	3	Translation	SEC14 cytosolic factor (Secretion factor 14) family protein	1
sbi-miR5565e	BF262954	3	Translation	Thiosulfate transferase	1
sbi-miR5565e	TC259350	3	Cleavage	Chromatin remodeling factor DDM1b	1
sbi-miR5565e	TC269252	3	Cleavage	Subtilisin-chymotrypsin inhibitor CI-1A	1
sbi-miR5565e	DN182614	3	Translation	unknown function	1
sbi-miR5565e	TC276571	3	Cleavage	Subtilisin-chymotrypsin inhibitor CI-1A	1
sbi-miR5565e	BM816499	3	Cleavage	Clp protease proteolytic subunit	1
sbi-miR5565e	TC251815	3	Translation	unknown function	1
sbi-miR5565e	TC247750	3	Cleavage	MRNA capping enzyme, C-terminal domain containing protein, expressed	1
sbi-miR5565e	TC270568	3	Cleavage	GTP-binding protein-like	1
sbi-miR5565e	CX628565	3	Cleavage	CrcB-like protein, expressed	1
sbi-miR5565e	TC276872	3	Translation	unknown function	1
sbi-miR5565e	TC275370	2.5	Translation	DEAD (Asp-Glu-Ala-Asp) box polypeptide 42	1
sbi-miR5565e	TC259526	3	Cleavage	unknown function	1
sbi-miR5565e	TC255968	3	Cleavage	unknown function	1
sbi-miR5565e	TC256581	2.5	Cleavage	Starch synthase IIc	1
sbi-miR5565e	BF065414	3	Cleavage	unknown function	1
sbi-miR5565e	FD526477	3	Cleavage	Growth regulator like protein	1
sbi-miR5565e	TC247797	3	Cleavage	Growth regulator like protein	1
sbi-miR5565e	TC271041	3	Cleavage	unknown function	1
sbi-miR5565e	TC258214	3	Translation	RNA recognition motif family protein, expressed	1
sbi-miR5565e	TC239413	3	Cleavage	Protein-tyrosine phosphatase	1
sbi-miR5565e	TC275310	3	Translation	Transfactor-like protein	1
sbi-miR5565e	TC247793	3	Translation	Agglutinin-like ALS6 protein	1
sbi-miR5565e	TC249701	3	Translation	unknown function	1
sbi-miR5565e	TC242842	3	Cleavage	Tyrosine phosphatase-like	1
sbi-miR5565e	TC262663	2.5	Cleavage	unknown function	1
sbi-miR5565e	TC238623	3	Cleavage	HvCBF5	1
sbi-miR5565e	TC270596	3	Cleavage	Protein-tyrosine phosphatase	1
sbi-miR5565e	TC272912	3	Cleavage	Protein-tyrosine phosphatase containing protein, expressed	1
sbi-miR5565e	TC262522	3	Cleavage	unknown function	1
gma-miR6300	BJ486864	3	Cleavage	unknown function	1
gma-miR6300	BI951140	3	Cleavage	Cell wall invertase	1
gma-miR6300	EX577569	3	Cleavage	unknown function	1
gma-miR6300	BF262847	3	Cleavage	PS II 10 kDa protein	1
gma-miR6300	TC266467	2.5	Cleavage	unknown function	1
gma-miR6300	BJ482235	2.5	Cleavage	Fructan exohydrolase	1
gma-miR6300	TC258627	2.5	Translation	Beta-fructofuranosidase, insoluble isoenzyme 5	1
gma-miR6300	TC266784	2.5	Cleavage	Fructan exohydrolase	1
gma-miR6300	TC280623	2.5	Cleavage	unknown function	1
gma-miR6300	TC249088	3	Cleavage	unknown function	1
gma-miR6300	TC259962	3	Cleavage	unknown function	1
gma-miR6300	CD663567	3	Translation	unknown function	1
gma-miR6300	CX628161	3	Cleavage	Lipoate-protein ligase A-like	1
gma-miR6300	GH207483	3	Translation	Cell wall glycoprotein GP2	1
gma-miR6300	DN159620	3	Cleavage	Predicted protein	1
gma-miR6300	TC266773	3	Cleavage	BTB/POZ domain containing protein	1
gma-miR6300	TC264781	3	Cleavage	unknown function	1
gma-miR6300	AV833120	3	Cleavage	unknown function	1
gma-miR6300	BI950668	3	Cleavage	unknown function	1
gma-miR6300	BI948317	3	Cleavage	Ribulose bisphosphate carboxylase/oxygenase activase A, chloroplast precursor	1
gma-miR6300	TC245762	3	Translation	Expressed protein	1
gma-miR6300	TC249082	3	Cleavage	Receptor protein kinase-like protein	1
gma-miR6300	CV058363	3	Translation	unknown function	1
gma-miR6300	TC250576	3	Cleavage	unknown function	1
gma-miR6300	TC246189	3	Translation	unknown function	1
gma-miR6300	TC264575	3	Cleavage	unknown function	1
gma-miR6300	TC244780	3	Cleavage	unknown function	1
gma-miR6300	AJ477873	3	Translation	unknown function	1
gma-miR6300	AJ465171	3	Translation	unknown function	1
gma-miR6300	CB866843	3	Cleavage	unknown function	1
gma-miR6300	BM443432	3	Cleavage	60S ribosomal protein L13a	1
gma-miR6300	TC263433	3	Translation	Glycosyl transferase protein A-like	1
gma-miR6300	BG416265	3	Cleavage	Proteasome maturation factor-like	1
gma-miR6300	TC263463	3	Cleavage	Laccase LAC5-6	1
gma-miR6300	TC239404	3	Cleavage	NADH-ubiquinone oxidoreductase chain 2	1
gma-miR6300	TC275054	3	Translation	Chlorophyll a-b binding protein AB96	1
gma-miR6300	TC261284	3	Cleavage	Proline-rich protein APG-like	1
