# Supplementary material for: Global Identification of MicroRNAs and Their Targets in Barley under Salinity Stress
Source: PLoS One. 2015 Sep 15;10(9):e0137990. doi: 10.1371/journal.pone.0137990 (PMC4570814; doi:10.1371/journal.pone.0137990)
Supplement: S6 Table — (XLS) [file pone.0137990.s009.xls]

## Sheet: Sheet1
Table S6. List of predicted targets of novel miRNAs identified in this study.
miRNA_Acc.	Target_Acc.	Expectation	Inhibition	Target_Desc.	multiplicity
hvu-miR-n01	FD520450	2.5	Cleavage	Phosphoglucan, water dikinase, chloroplast precursor	1
hvu-miR-n01	TC265887	3	Translation	ENOD40-like protein	1
hvu-miR-n01	TC241918	3	Cleavage	Mitochondrial ribosomal protein L11	1
hvu-miR-n01	BG369264	3	Cleavage	Embryo globulin	1
hvu-miR-n01	TC280805	3	Cleavage	Unknown function	1
hvu-miR-n01	TC244414	3	Translation	Shaggy-like kinase	1
hvu-miR-n01	TC273950	3	Translation	Shaggy-like kinase	1
hvu-miR-n01	TC242588	3	Cleavage	F12M16.29	1
hvu-miR-n01	TC259838	3	Translation	Shaggy-like kinase	1
hvu-miR-n01	TC254564	3	Translation	Shaggy-like kinase	1
hvu-miR-n01	TC268404	3	Cleavage	Heat shock regulator, transcriptional regulator,MerR family	1
hvu-miR-n01	TC271952	3	Cleavage	Methyltransferase type 11	1
hvu-miR-n01	BG342975	2.5	Translation	Unknown function	1
hvu-miR-n01	TC250034	3	Cleavage	Extensin-like	1
hvu-miR-n01	DN184783	3	Cleavage	Ribosome biogenesis protein Kri1	1
hvu-miR-n01	TC272188	3	Cleavage	Unknown function	1
hvu-miR-n01	TC266377	2.5	Cleavage	Expressed protein	1
hvu-miR-n01	TC261573	3	Cleavage	Unknown function	1
hvu-miR-n02	DN159324	2	Translation	Protein kinase	1
hvu-miR-n02	CX627374	3	Translation	Stripe rust resistance protein Yr10	1
hvu-miR-n02	EX574164	3	Cleavage	Expressed protein	1
hvu-miR-n02	TC275563	2.5	Cleavage	UDP-glucoronosyl and UDP-glucosyl transferase family protein, expressed	1
hvu-miR-n02	BY844488	3	Translation	TonB-dependent siderophore receptor precursor	1
hvu-miR-n02	CX632179	2.5	Cleavage	Unknown function	1
hvu-miR-n02	TC276650	2.5	Cleavage	Unknown function	1
hvu-miR-n02	AJ474697	3	Translation	Unknown function	1
hvu-miR-n02	BE438017	3	Translation	Unknown function	1
hvu-miR-n02	CV057785	3	Cleavage	Unknown function	1
hvu-miR-n02	TC281041	3	Cleavage	Unknown function	1
hvu-miR-n02	DN156595	3	Cleavage	Kruppel	1
hvu-miR-n02	BY848560	3	Translation	Expansin-A13 precursor	1
hvu-miR-n02	TC243360	3	Cleavage	Expressed protein	1
hvu-miR-n02	TC279336	3	Translation	Transducin / WD-40 repeat protein-like	1
hvu-miR-n02	TC247087	3	Translation	Serine/threonine protein phosphatase	1
hvu-miR-n02	TC245141	3	Translation	Serine/threonine protein phosphatase	1
hvu-miR-n02	TC241166	3	Translation	Serine/threonine protein phosphatase	1
hvu-miR-n02	TC238939	3	Translation	Serine/threonine protein phosphatase	1
hvu-miR-n02	TC281460	3	Cleavage	Unknown function	1
hvu-miR-n02	TC280998	3	Translation	Serine/threonine protein phosphatase	1
hvu-miR-n02	TC267286	3	Translation	Exocyst complex component Sec8-like	1
hvu-miR-n02	TC253658	3	Translation	Unknown function	1
hvu-miR-n02	BE437628	3	Cleavage	Unknown function	1
hvu-miR-n03	TC241610	1.5	Cleavage	Transcriptional regulator, Sir2 family protein, expressed	1
hvu-miR-n03	TC270063	1	Translation	Nitrogenase-stabilizing/protective protein nifW	1
hvu-miR-n03	TC259679	1.5	Translation	Unknown function	1
hvu-miR-n03	TC255081	1.5	Translation	Unknown function	1
hvu-miR-n03	TC242874	1.5	Translation	Haploid germ cell-specific nuclear protein kinase-like protein	1
hvu-miR-n03	TC258367	1.5	Translation	ER lumen protein retaining receptor	1
hvu-miR-n03	TC256452	1.5	Translation	Unknown function	1
hvu-miR-n03	TC262938	1.5	Translation	Predicted protein	1
hvu-miR-n03	TC265394	1.5	Translation	Expressed protein	1
hvu-miR-n03	TC240134	1.5	Translation	Haploid germ cell-specific nuclear protein kinase-like protein	1
hvu-miR-n03	TC245270	1.5	Translation	Unknown function	1
hvu-miR-n03	TC238627	1.5	Translation	Ubiquitin carrier protein	1
hvu-miR-n03	TC246419	1.5	Translation	Unknown function	1
hvu-miR-n03	TC242275	1.5	Translation	Glucan endo-1,3-beta-D-glucosidase	1
hvu-miR-n03	TC244458	1.5	Translation	Chromosome chr17 scaffold_263, whole genome shotgun sequence	1
hvu-miR-n03	BY863316	2	Translation	Unknown function	1
hvu-miR-n03	TC267968	2	Translation	Expressed protein	1
hvu-miR-n03	CA006980	2	Translation	Nitric oxide synthase	1
hvu-miR-n03	TC275228	2	Translation	Unknown function	1
hvu-miR-n03	GH216366	2.5	Cleavage	Unknown function	1
hvu-miR-n03	TC251524	2	Translation	Unknown function	1
hvu-miR-n03	TC269715	2	Translation	PORF1	1
hvu-miR-n03	TC247248	2	Translation	Cor14b protein precursor	1
hvu-miR-n03	TC271886	2	Translation	Cysteine proteinase	1
hvu-miR-n03	CK569067	2	Translation	Unknown function	1
hvu-miR-n03	TC247725	2	Translation	Triosephosphate isomerase, chloroplast precursor	1
hvu-miR-n03	TC254020	2	Translation	Unknown function	1
hvu-miR-n03	TC249960	2	Translation	Unknown function	1
hvu-miR-n03	TC281413	2.5	Cleavage	Aminopropyl transferase	1
hvu-miR-n03	TC245800	2	Translation	Triosephosphate isomerase, chloroplast precursor	1
hvu-miR-n03	TC271466	2	Translation	Unknown function	1
hvu-miR-n03	TC247059	2.5	Cleavage	Aminopropyl transferase	1
hvu-miR-n03	BF266889	2.5	Translation	Endonuclease Staphylococcal nuclease-like	1
hvu-miR-n03	AF069328	2.5	Translation	Unknown function	1
hvu-miR-n03	BY873084	2.5	Translation	Unknown function	1
hvu-miR-n03	BY869849	2.5	Translation	Embryonic abundant protein-like	1
hvu-miR-n03	BG418841	2.5	Translation	Inositol monophosphatase	1
hvu-miR-n03	CA005229	2.5	Translation	DNA-binding response regulator	1
hvu-miR-n03	AL505935	2.5	Translation	ATPase	1
hvu-miR-n03	GH224593	2.5	Translation	Auxin-responsive protein IAA19	1
hvu-miR-n03	TC275256	2.5	Translation	Transcriptional regulator, LysR family	1
hvu-miR-n03	TC250646	2.5	Translation	Unknown function	1
hvu-miR-n03	TC277463	1.5	Translation	SNF2/SWI2 family transcription factor-like protein	1
hvu-miR-n03	TC278320	2.5	Translation	Unknown function	1
hvu-miR-n03	TC270774	2.5	Translation	Unknown function	1
hvu-miR-n03	TC264401	2.5	Translation	Unknown function	1
hvu-miR-n03	TC261598	3	Cleavage	Laccase-8 precursor	1
hvu-miR-n03	CA015005	2.5	Translation	Unknown function	1
hvu-miR-n03	TC243164	2.5	Translation	Unknown function	1
hvu-miR-n03	BU970443	2.5	Translation	Phospholipid-hydroperoxide glutathione peroxidase	1
hvu-miR-n03	TC259916	2.5	Translation	MDR-like ABC transporter	1
hvu-miR-n03	TC265505	2.5	Translation	AP2 domain containing protein, expressed	1
hvu-miR-n03	TC242062	2.5	Translation	Unknown function	1
hvu-miR-n03	TC252051	2.5	Translation	Thioesterase family protein	1
hvu-miR-n03	TC268398	2.5	Translation	Unknown function	1
hvu-miR-n03	TC280959	2.5	Translation	Unknown function	1
hvu-miR-n03	TC252918	2.5	Translation	Unknown function	1
hvu-miR-n03	TC246913	2.5	Translation	Unknown function	1
hvu-miR-n03	TC264578	2.5	Translation	SOUL heme-binding protein-like	1
hvu-miR-n03	TC249253	2.5	Translation	CREG2-protein-like	1
hvu-miR-n03	TC251923	2.5	Translation	Glutathione S-transferase TSI-1	1
hvu-miR-n03	TC262472	2.5	Translation	Unknown function	1
hvu-miR-n03	TC258503	2.5	Translation	ABA induced plasma membrane protein PM 19	1
hvu-miR-n03	TC268439	2.5	Translation	Kinase binding protein	1
hvu-miR-n03	TC279988	2.5	Translation	Hydrolase, alpha/beta fold family protein, expressed	1
hvu-miR-n03	TC271642	2.5	Translation	Hydrolase, alpha/beta fold family protein, expressed	1
hvu-miR-n03	TC249787	2.5	Translation	Chromosome chr18 scaffold_1, whole genome shotgun sequence	1
hvu-miR-n03	TC253336	2.5	Translation	Cinnamyl alcohol dehydrogenase	1
hvu-miR-n03	TC239589	2.5	Translation	Efflux transporter, RND family, MFP subunit	1
hvu-miR-n03	TC281704	2.5	Translation	CONSTANS-like protein CO5	1
hvu-miR-n03	TC267934	2.5	Translation	Glutathione S-transferase GST 34	1
hvu-miR-n03	TC262315	2.5	Translation	Glutathione-S-transferase 28e45	1
hvu-miR-n03	TC258286	2.5	Translation	Phospholipid hydroperoxide glutathione peroxidase-like protein	1
hvu-miR-n03	TC244590	2.5	Translation	Arabidopsis thaliana genomic DNA, chromosome 3, TAC clone	1
hvu-miR-n03	TC258392	2.5	Translation	Unknown function	1
hvu-miR-n03	EX583948	2.5	Cleavage	Unknown function	1
hvu-miR-n03	TC268894	2.5	Cleavage	Unknown function	1
hvu-miR-n03	BQ660238	2	Translation	Unknown function	1
hvu-miR-n03	TC249924	2.5	Translation	Myosin heavy chain-like protein	1
hvu-miR-n03	TC249054	2	Translation	Plastidic 2-oxoglutarate/malate transporter	1
hvu-miR-n03	TC248557	2	Translation	Spermidine synthase 1	1
hvu-miR-n03	TC238576	2.5	Translation	HvCBF10B	1
hvu-miR-n03	TC261736	2.5	Translation	Type II keratin Kb9	1
hvu-miR-n03	TC240830	2.5	Translation	Proteasome subunit alpha type-7-A	1
hvu-miR-n03	TC274398	3	Translation	Unknown function	1
hvu-miR-n03	DN159847	2	Cleavage	Unknown function	1
hvu-miR-n03	GH218772	3	Translation	Unknown function	1
hvu-miR-n03	CA012079	3	Translation	Unknown function	1
hvu-miR-n03	BM376524	3	Translation	Phenylalanyl-tRNA synthetase, alpha subunit	1
hvu-miR-n03	TC255566	3	Translation	Leucine Rich Repeat family protein, expressed	1
hvu-miR-n03	TC259225	2.5	Translation	Ap2 domain containing protein	1
hvu-miR-n03	CA013466	3	Translation	Unknown function	1
hvu-miR-n03	CA012080	2.5	Translation	Unknown function	1
hvu-miR-n03	TC256174	2.5	Translation	Unknown function	1
hvu-miR-n03	TC245620	2.5	Translation	Unknown function	1
hvu-miR-n03	TC242391	3	Translation	Unknown function	1
hvu-miR-n03	TC274105	3	Translation	Unknown function	1
hvu-miR-n03	TC248283	2	Translation	Unknown function	1
hvu-miR-n03	TC242133	3	Translation	Cyclic nucleotide-gated ion channel 1	1
hvu-miR-n03	TC265189	3	Translation	Unknown function	1
hvu-miR-n03	TC256953	3	Translation	Unknown function	1
hvu-miR-n03	TC246633	3	Translation	Unknown function	1
hvu-miR-n03	TC280947	3	Translation	Unknown function	1
hvu-miR-n03	TC248186	3	Translation	Preprotein translocase secA subunit	1
hvu-miR-n03	TC250831	3	Translation	Isoform ERG1b of A2WWV5	1
hvu-miR-n03	TC262648	2.5	Translation	Integral membrane protein-like	1
hvu-miR-n03	TC246794	3	Translation	Dihydroorotate dehydrogenase	1
hvu-miR-n03	TC248765	2.5	Translation	Unc-84 homolog B-like	1
hvu-miR-n03	TC281296	3	Translation	Unknown function	1
hvu-miR-n03	TC262442	2.5	Translation	Expressed protein	1
hvu-miR-n03	BY875493	3	Translation	Unknown function	1
hvu-miR-n03	TC272428	3	Translation	Calcium homeostasis regulator chor1	1
hvu-miR-n03	TC267288	2.5	Translation	Unknown function	1
hvu-miR-n03	BY875458	3	Translation	Unknown function	1
hvu-miR-n03	TC273585	3	Translation	Unknown function	1
hvu-miR-n03	GH210145	3	Cleavage	Unknown function	1
hvu-miR-n03	TC269056	2.5	Translation	Unknown function	1
hvu-miR-n03	TC262159	3	Translation	Unknown function	1
hvu-miR-n03	BU986968	2.5	Translation	Unknown function	1
hvu-miR-n03	TC247157	3	Translation	Unknown function	1
hvu-miR-n03	TC248531	3	Translation	Unknown function	1
hvu-miR-n03	TC249543	2	Cleavage	Unknown function	1
hvu-miR-n03	TC260590	2.5	Translation	Unknown function	1
hvu-miR-n03	TC240673	2.5	Translation	Unknown function	1
hvu-miR-n03	TC259434	3	Translation	Unknown function	1
hvu-miR-n03	TC272422	3	Translation	Unknown function	1
hvu-miR-n03	TC265381	2.5	Translation	4-coumarate--CoA ligase 4CL1	1
hvu-miR-n03	TC245976	3	Cleavage	Unknown function	1
hvu-miR-n03	TC255338	3	Translation	Unknown function	1
hvu-miR-n03	TC275881	3	Translation	Glutathione S-transferase GST 27	1
hvu-miR-n03	TC251707	2.5	Translation	Unknown function	1
hvu-miR-n03	TC257983	3	Translation	Unknown function	1
hvu-miR-n03	TC238497	1.5	Translation	PIP aquaporin	1
hvu-miR-n03	TC244645	2.5	Translation	Unknown function	1
hvu-miR-n03	TC267423	2.5	Translation	Unknown function	1
hvu-miR-n03	TC245238	2.5	Translation	Unknown function	1
hvu-miR-n03	TC254504	3	Translation	NADP dependent malic enzyme	1
hvu-miR-n03	TC251061	3	Translation	Unknown function	1
hvu-miR-n03	CA013464	2.5	Translation	Unknown function	1
hvu-miR-n03	TC256341	2.5	Translation	Unknown function	1
hvu-miR-n03	TC278274	3	Translation	Unknown function	1
hvu-miR-n03	AL500365	3	Cleavage	Wiskott-Aldrich syndrome protein family member 1	1
hvu-miR-n03	TC270136	3	Translation	Flavonol-sulfotransferase	1
hvu-miR-n03	TC251137	3	Translation	FAD dependent oxidoreductase family protein, expressed	1
hvu-miR-n03	BM817051	2	Translation	C2H2 zinc finger protein	1
hvu-miR-n03	TC252821	3	Translation	DEAD-box ATP-dependent RNA helicase 31	1
hvu-miR-n03	TC249164	3	Translation	ADP-ribosylation factor 1	1
hvu-miR-n03	TC265924	2	Translation	RNA recognition motif family protein, expressed	1
hvu-miR-n03	TC243523	3	Translation	Unknown function	1
hvu-miR-n03	TC281465	3	Translation	Unknown function	1
hvu-miR-n03	TC281101	3	Translation	DEAD-box ATP-dependent RNA helicase 31	1
hvu-miR-n03	TC239668	3	Translation	Copine III-like	1
hvu-miR-n03	TC250424	3	Translation	Unknown function	1
hvu-miR-n03	TC249599	3	Translation	Expressed protein	1
hvu-miR-n03	BJ480160	3	Translation	Beta adaptin-like protein	1
hvu-miR-n03	TC241280	3	Translation	Unknown function	1
hvu-miR-n03	TC243103	2.5	Translation	Unknown function	1
hvu-miR-n03	TC238611	3	Translation	NAR2.1	1
hvu-miR-n03	TC258335	3	Translation	Unknown function	1
hvu-miR-n04	GH222673	1	Cleavage	Unknown function	1
hvu-miR-n04	TC264912	1.5	Cleavage	Unknown function	1
hvu-miR-n04	TC247972	1.5	Cleavage	Kelch motif family protein, expressed	1
hvu-miR-n04	TC260760	2.5	Cleavage	Expressed protein	1
hvu-miR-n04	TC247713	1.5	Cleavage	Similarity to cytochrome oxidase assembly factor	1
hvu-miR-n04	TC260048	2.5	Cleavage	Bromodomain protein 103-like	1
hvu-miR-n04	TC279618	1	Cleavage	Unknown function	1
hvu-miR-n04	TC268446	2	Cleavage	Unknown function	1
hvu-miR-n04	TC272797	2	Cleavage	Unknown function	1
hvu-miR-n04	CA592170	1	Cleavage	Unknown function	1
hvu-miR-n04	AJ469724	1	Cleavage	Unknown function	1
hvu-miR-n04	TC241673	3	Cleavage	Unknown function	1
hvu-miR-n04	TC280559	1	Cleavage	Unknown function	1
hvu-miR-n04	TC252978	3	Cleavage	ATP-dependent metalloprotease FtsH precursor	1
hvu-miR-n04	AV836080	2	Cleavage	NHL repeat precursor	1
hvu-miR-n04	BY847400	2	Cleavage	Unknown function	1
hvu-miR-n04	TC246722	2	Cleavage	Norcoclaurine synthase	1
hvu-miR-n04	TC278191	2.5	Cleavage	Unknown function	1
hvu-miR-n04	TC270256	2	Cleavage	Mlo3	1
hvu-miR-n04	CX632020	2	Cleavage	C6 zinc finger domain protein	1
hvu-miR-n04	CX626338	1	Cleavage	Guanylyl cyclase	1
hvu-miR-n04	AJ478211	2.5	Cleavage	Chromosome chr13 scaffold_48, whole genome shotgun sequence	1
hvu-miR-n04	TC241914	2.5	Cleavage	Chromosome chr11 scaffold_13, whole genome shotgun sequence	1
hvu-miR-n04	TC240697	3	Cleavage	GDSL-motif lipase/hydrolase-like protein	1
hvu-miR-n04	BQ466393	3	Cleavage	Unknown function	1
hvu-miR-n04	TC278050	3	Cleavage	Transaldolase 2	1
hvu-miR-n04	TC259494	3	Cleavage	Unknown function	1
hvu-miR-n04	TC258234	3	Cleavage	Unknown function	1
hvu-miR-n04	TC252291	2.5	Translation	Unknown function	1
hvu-miR-n04	TC269100	2.5	Cleavage	B hordein precursor	1
hvu-miR-n04	TC264116	2.5	Cleavage	Dihydrolipoamide S-acetyltransferase	1
hvu-miR-n04	TC250975	2.5	Translation	Hexokinase-1	1
hvu-miR-n04	TC279989	3	Cleavage	Brassinosteroid-6-oxidase	1
hvu-miR-n04	TC275135	3	Translation	Unknown function	1
hvu-miR-n04	TC260373	3	Cleavage	Unknown function	1
hvu-miR-n04	TC252567	3	Cleavage	Unknown function	1
hvu-miR-n04	TC239259	3	Cleavage	Unknown function	1
hvu-miR-n04	TC240612	2.5	Cleavage	DNA-binding protein-like	1
hvu-miR-n04	TC255342	3	Translation	Leucine Rich Repeat family protein	1
hvu-miR-n04	TC273157	2.5	Cleavage	Unknown function	1
hvu-miR-n04	TC254169	3	Cleavage	LigA	1
hvu-miR-n04	TC280679	3	Cleavage	Unknown function	1
hvu-miR-n04	TC264803	3	Cleavage	Expressed protein	1
hvu-miR-n04	TC250804	3	Cleavage	Unknown function	1
hvu-miR-n04	CA592148	3	Translation	MUS81 endonuclease homolog	1
hvu-miR-n04	CD057446	3	Translation	Lichenase precursor	1
hvu-miR-n04	TC252021	3	Cleavage	Unknown function	1
hvu-miR-n04	TC245661	3	Translation	Unknown function	1
hvu-miR-n05	DN157805	3	Cleavage	CCAAT/enhancer binding protein (C/EBP), alpha	1
hvu-miR-n05	TC278811	3	Cleavage	Signal recognition particle 14 kDa protein	1
hvu-miR-n05	TC263702	3	Translation	LigA	1
hvu-miR-n05	GH207242	2	Cleavage	Unknown function	1
hvu-miR-n05	TC269516	3	Cleavage	Acetylornithine aminotransferase	1
hvu-miR-n05	TC277193	3	Cleavage	Unknown function	1
hvu-miR-n05	TC265811	3	Cleavage	Actin-depolymerizing factor 6	1
hvu-miR-n05	TC257847	1.5	Cleavage	Unknown function	1
hvu-miR-n05	TC271908	1.5	Cleavage	Unknown function	1
hvu-miR-n05	TC258680	2	Cleavage	Expressed protein	1
hvu-miR-n05	TC257998	3	Translation	Spore cortex-lytic enzyme SleB precursor	1
hvu-miR-n05	CA009579	2.5	Cleavage	NAD dependent epimerase/dehydratase family protein, expressed	1
hvu-miR-n05	AL511409	2.5	Translation	C13 endopeptidase NP1	1
hvu-miR-n05	TC238441	2	Cleavage	High affinity nitrate transporter NRT2.6	1
hvu-miR-n05	BY855566	3	Cleavage	Unknown function	1
hvu-miR-n05	TC270580	2	Cleavage	Unknown function	1
hvu-miR-n05	AL511743	3	Cleavage	40S ribosomal protein S9	1
hvu-miR-n05	EX586723	3	Cleavage	Unknown function	1
hvu-miR-n05	EX579762	3	Cleavage	Methionine aminopeptidase	1
hvu-miR-n05	DN160349	3	Cleavage	Adenylate cyclase	1
hvu-miR-n05	TC241417	2.5	Translation	Unknown function	1
hvu-miR-n05	TC243101	3	Cleavage	Unknown function	1
hvu-miR-n05	TC253341	3	Translation	Unknown function	1
hvu-miR-n05	TC272217	3	Cleavage	Unknown function	1
hvu-miR-n05	TC265848	2.5	Cleavage	FF domain containing protein, expressed	1
hvu-miR-n05	TC276966	3	Cleavage	Unknown function	1
hvu-miR-n05	TC246086	3	Cleavage	Methionine aminopeptidase	1
hvu-miR-n05	TC251061	3	Translation	Unknown function	1
hvu-miR-n05	CX628151	3	Cleavage	Unknown function	1
hvu-miR-n05	DN188645	3	Translation	Unknown function	1
hvu-miR-n05	TC245996	2.5	Cleavage	Expressed protein	1
hvu-miR-n05	TC267949	2.5	Cleavage	Acyl-ATP thioesterase	1
hvu-miR-n05	TC243014	3	Cleavage	Unknown function	1
hvu-miR-n05	TC247084	3	Cleavage	Chromosome chr4 scaffold_32, whole genome shotgun sequence	1
hvu-miR-n05	TC252986	2	Translation	Unknown function	1
hvu-miR-n05	AU312379	2.5	Translation	Unknown function	1
hvu-miR-n05	BU990190	2.5	Cleavage	Beta-hydroxyacyl-(Acyl-carrier-protein) dehydratase, FabA/FabZ	1
hvu-miR-n05	TC257442	2.5	Cleavage	Unknown function	1
hvu-miR-n05	TC257715	2	Translation	Unknown function	1
hvu-miR-n06	CA006752	1.5	Cleavage	Oxysterol-binding protein, expressed	1
hvu-miR-n06	TC261829	2.5	Cleavage	Unknown function	1
hvu-miR-n06	CA011549	3	Cleavage	Unknown function	1
hvu-miR-n06	DN184503	2.5	Cleavage	Unknown function	1
hvu-miR-n06	TC245264	3	Cleavage	Unknown function	1
hvu-miR-n06	BI960732	3	Cleavage	Unknown function	1
hvu-miR-n06	TC267764	3	Cleavage	6-phosphofructokinase	1
hvu-miR-n06	BU993364	3	Cleavage	Phosphoribosylpyrophosphate synthetase	1
hvu-miR-n06	CX632471	2.5	Translation	Unknown function	1
hvu-miR-n06	TC279602	3	Cleavage	Splicing factor 4-like protein	1
hvu-miR-n06	TC274845	3	Cleavage	Splicing factor 4-like protein	1
hvu-miR-n06	TC250595	3	Cleavage	Splicing factor 4-like protein	1
hvu-miR-n06	TC281587	3	Cleavage	Splicing factor 4-like protein	1
hvu-miR-n06	TC280262	2.5	Cleavage	Unknown function	1
hvu-miR-n06	BU990625	2	Cleavage	Histone deacetylase	1
hvu-miR-n06	TC250501	3	Cleavage	Chromosome undetermined scaffold_77, whole genome shotgun sequence	1
hvu-miR-n06	TC252724	2.5	Cleavage	Unknown function	1
hvu-miR-n06	BY868735	2	Cleavage	RND efflux transporter	1
hvu-miR-n06	BJ475077	3	Cleavage	Unknown function	1
hvu-miR-n06	TC278578	3	Cleavage	tetra-peptide repeat homeobox-like (TPRXL) on chromosome 3	1
hvu-miR-n06	TC242255	2	Cleavage	Unknown function	1
hvu-miR-n06	TC245260	2.5	Cleavage	Transcription factor-like	1
hvu-miR-n06	BY845757	2.5	Cleavage	Unknown function	1
hvu-miR-n06	GH215904	3	Cleavage	Unknown function	1
hvu-miR-n06	TC241781	2.5	Cleavage	Unknown function	1
hvu-miR-n06	TC243409	2.5	Cleavage	Unknown function	1
hvu-miR-n06	DN157309	2.5	Cleavage	Unknown function	1
hvu-miR-n06	TC255323	2.5	Cleavage	Expressed protein	1
hvu-miR-n06	TC276394	3	Cleavage	Glucose-repressible alcohol dehydrogenase transcriptional effector	1
hvu-miR-n06	BI948553	3	Cleavage	JPR ORF1 protein	1
hvu-miR-n07	BQ459811	3	Cleavage	nucleoside phosphatase family protein / GDA1/CD39 family protein	1
hvu-miR-n07	TC257518	3	Cleavage	Unknown function	1
hvu-miR-n07	TC275714	3	Translation	Unknown function	1
hvu-miR-n07	TC264554	3	Cleavage	Predicted protein	1
hvu-miR-n07	BG415710	3	Cleavage	Trypsin inhibitor CMe precursor	1
hvu-miR-n07	TC270992	3	Cleavage	Phenylalanine ammonia-lyase	1
hvu-miR-n07	TC239010	3	Cleavage	Phenylalanine ammonia-lyase	1
hvu-miR-n08	TC252903	0	Cleavage	Unknown function	1
hvu-miR-n08	TC254574	0.5	Cleavage	Unknown function	1
hvu-miR-n08	TC244992	1	Cleavage	Hydroxypyruvate reductase	1
hvu-miR-n08	TC245238	1.5	Cleavage	Unknown function	1
hvu-miR-n08	TC252597	1.5	Cleavage	Unknown function	1
hvu-miR-n08	CK566710	1.5	Cleavage	TAK14	1
hvu-miR-n08	DN159362	1.5	Cleavage	Unknown function	1
hvu-miR-n08	TC239725	2	Cleavage	Unknown function	1
hvu-miR-n08	TC244199	2	Cleavage	Unknown function	1
hvu-miR-n08	TC240673	1.5	Translation	Unknown function	1
hvu-miR-n08	TC273832	1.5	Cleavage	Unknown function	1
hvu-miR-n08	BQ468979	2	Cleavage	Pollen coat oleosin-glycine rich protein	1
hvu-miR-n08	TC253359	2.5	Cleavage	Ribulose bisphosphate carboxylase/oxygenase activase A, chloroplast precursor	1
hvu-miR-n08	AL501466	1.5	Cleavage	Unknown function	1
hvu-miR-n08	BQ766864	2	Cleavage	Unknown function	1
hvu-miR-n08	TC249054	3	Cleavage	Plastidic 2-oxoglutarate/malate transporter	1
hvu-miR-n08	TC265845	3	Cleavage	Fasciclin-like protein FLA4	1
hvu-miR-n08	TC273876	3	Cleavage	Unknown function	1
hvu-miR-n08	TC256851	2.5	Cleavage	Pentatricopeptide (PPR) repeat-containing protein-like	1
hvu-miR-n08	TC271886	2.5	Translation	Cysteine proteinase	1
hvu-miR-n08	BE231018	2.5	Cleavage	Unknown function	1
hvu-miR-n08	TC275228	2.5	Translation	Unknown function	1
hvu-miR-n08	BM444318	3	Cleavage	Carboxy-terminal processing protease	1
hvu-miR-n08	BM368186	3	Cleavage	Unknown function	1
hvu-miR-n08	TC275014	2	Translation	ER lumen protein retaining receptor	1
hvu-miR-n08	TC251378	3	Translation	Unknown function	1
hvu-miR-n08	TC238576	3	Translation	Unknown function	1
hvu-miR-n08	TC249924	3	Translation	Myosin heavy chain-like protein	1
hvu-miR-n08	TC247157	3	Translation	Unknown function	1
hvu-miR-n08	EX583948	3	Translation	Unknown function	1
hvu-miR-n08	TC258960	3	Cleavage	Unknown function	1
hvu-miR-n08	TC244458	3	Translation	Unknown function	1
hvu-miR-n08	TC242275	3	Translation	Glucan endo-1,3-beta-D-glucosidase	1
hvu-miR-n08	TC238627	3	Translation	Ubiquitin carrier protein	1
hvu-miR-n08	TC245270	3	Translation	Unknown function	1
hvu-miR-n08	TC240134	3	Translation	Haploid germ cell-specific nuclear protein kinase-like protein	1
hvu-miR-n08	TC265394	3	Translation	Expressed protein	1
hvu-miR-n08	TC262938	3	Translation	Predicted protein	1
hvu-miR-n08	TC256452	3	Translation	Unknown function	1
hvu-miR-n08	TC242874	3	Translation	Haploid germ cell-specific nuclear protein kinase-like protein	1
hvu-miR-n08	TC255081	3	Translation	Unknown function	1
hvu-miR-n08	CA005944	3	Translation	Partial_Kinase	1
hvu-miR-n08	BJ480160	2.5	Translation	Beta adaptin-like protein	1
hvu-miR-n08	TC259679	3	Translation	Unknown function	1
hvu-miR-n08	BM101190	3	Translation	Unknown function	1
hvu-miR-n08	TC255970	2.5	Cleavage	Unknown function	1
hvu-miR-n08	BG367691	3	Cleavage	Dead/deah box helicase domain protein	1
hvu-miR-n08	TC250766	3	Translation	Auxin response factor 4	1
hvu-miR-n08	TC257663	3	Translation	Methyltransferase-like	1
hvu-miR-n08	TC271104	2.5	Cleavage	Phosphoacetylglucosamine mutase	1
hvu-miR-n08	DN157213	2.5	Translation	Mg protoporphyrin IX chelatase	1
hvu-miR-n08	CV058520	3	Cleavage	DNA translocase FtsK	1
hvu-miR-n08	TC239467	3	Cleavage	O-methyltransferase	1
hvu-miR-n09	DN159324	1.5	Cleavage	Protein kinase	1
hvu-miR-n09	TC262062	2.5	Cleavage	Unknown function	1
hvu-miR-n09	TC270553	3	Cleavage	Ab1-353	1
hvu-miR-n09	TC243241	3	Cleavage	Unknown function	1
hvu-miR-n09	TC244311	1.5	Cleavage	Unknown function	1
hvu-miR-n09	TC276459	3	Cleavage	MADS-box protein 7	1
hvu-miR-n09	TC245540	3	Cleavage	MADS-box protein 7	1
hvu-miR-n09	TC271407	3	Cleavage	MADS-box protein 7	1
hvu-miR-n09	TC275563	2	Cleavage	UDP-glucoronosyl and UDP-glucosyl transferase family protein, expressed	1
hvu-miR-n09	TC272076	2	Cleavage	DEAD-box ATP-dependent RNA helicase 10	1
hvu-miR-n09	BQ662650	3	Cleavage	Sialyltransferase like protein	1
hvu-miR-n09	TC240764	3	Cleavage	Unknown function	1
hvu-miR-n09	TC242721	2.5	Cleavage	Aquaporin SIP2-1	1
hvu-miR-n09	TC242379	3	Cleavage	Roothairless 3	1
hvu-miR-n09	TC239360	3	Cleavage	Roothairless 3	1
hvu-miR-n09	BE193864	3	Cleavage	Alpha-hordothionin precursor (Purothionin II) [Contains	1
hvu-miR-n09	TC278316	3	Cleavage	Unknown function	1
hvu-miR-n09	TC278687	3	Cleavage	Proline-rich protein	1
hvu-miR-n09	BQ766471	3	Cleavage	Proline-rich protein	1
hvu-miR-n09	AV946113	2.5	Cleavage	Unknown function	1
hvu-miR-n09	BJ548989	3	Cleavage	Major facilitator superfamily antiporter	1
hvu-miR-n09	TC240527	3	Cleavage	Proline-rich protein	1
hvu-miR-n09	TC239313	3	Cleavage	Proline-rich protein	1
hvu-miR-n09	TC240061	3	Cleavage	Unknown function	1
hvu-miR-n09	TC275113	3	Translation	Leucine Rich Repeat family protein	1
hvu-miR-n09	DN159605	3	Cleavage	Unknown function	1
hvu-miR-n10	TC280323	3	Cleavage	Cytochrome c oxidase subunit V	1
hvu-miR-n10	TC261932	2.5	Translation	Unknown function	1
hvu-miR-n10	BJ473400	3	Cleavage	Unknown function	1
hvu-miR-n10	DN177768	2.5	Cleavage	L3mbtl3 protein	1
hvu-miR-n10	FD521136	1	Cleavage	Unknown function	1
hvu-miR-n10	BG369946	3	Cleavage	Transposase family tnp2 protein	1
hvu-miR-n10	TC239549	2	Cleavage	Unknown function	1
hvu-miR-n10	FD521186	3	Cleavage	Unknown function	1
hvu-miR-n10	BU984912	3	Cleavage	BZIP protein-like	1
hvu-miR-n10	CV056782	3	Translation	Receptor-like protein kinase-like protein	1
hvu-miR-n10	CK566314	2	Cleavage	Unknown function	1
hvu-miR-n10	DN157389	3	Cleavage	HAT family dimerisation domain containing protein, expressed	1
hvu-miR-n10	TC246526	2.5	Translation	SOS2-like protein kinase	1
hvu-miR-n10	AJ474061	3	Cleavage	Unknown function	1
hvu-miR-n10	BM369309	3	Translation	Auxin-responsive protein IAA23	1
hvu-miR-n10	TC249795	2.5	Translation	Unknown function	1
hvu-miR-n10	TC280002	3	Cleavage	Probable zinc finger protein-alfalfa	1
hvu-miR-n10	AJ460431	2.5	Cleavage	Unknown function	1
hvu-miR-n10	TC256642	2.5	Translation	Unknown function	1
hvu-miR-n10	TC270473	2	Cleavage	Unknown function	1
hvu-miR-n10	DN181180	3	Translation	Unknown function	1
hvu-miR-n10	DN187796	3	Translation	ABC transporter permease protein	1
hvu-miR-n10	BG309912	3	Translation	Predicted protein	1
hvu-miR-n10	TC257358	2.5	Cleavage	Unknown function	1
hvu-miR-n10	TC260458	2.5	Cleavage	F-box protein-like	1
hvu-miR-n10	BY873812	2.5	Cleavage	Unknown function	1
hvu-miR-n10	GH212205	2.5	Cleavage	Unknown function	1
hvu-miR-n10	TC247117	3	Cleavage	Unknown function	1
hvu-miR-n10	TC246925	3	Cleavage	Unknown function	1
hvu-miR-n10	NP398305	2.5	Translation	Unknown function	1
hvu-miR-n10	BM444153	3	Cleavage	Unknown function	1
hvu-miR-n10	TC277329	3	Cleavage	Unknown function	1
hvu-miR-n10	TC249741	3	Cleavage	Replication protein C	1
hvu-miR-n10	TC249321	2.5	Translation	ATP synthase subunit alpha	1
hvu-miR-n10	TC270779	3	Cleavage	Unknown function	1
hvu-miR-n10	TC270321	3	Cleavage	SMC3 protein	1
hvu-miR-n10	DN158228	3	Cleavage	Tr|Q873M5 Yarrowia lipolytica UDP-Glc	1
hvu-miR-n10	CX627719	3	Cleavage	Unknown function	1
hvu-miR-n10	FD523334	2.5	Translation	Unknown function	1
hvu-miR-n10	TC249195	3	Translation	Glucose-6-phosphate 1-dehydrogenase	1
hvu-miR-n10	TC262074	2.5	Translation	Unknown function	1
hvu-miR-n10	TC245238	2.5	Translation	Unknown function	1
hvu-miR-n10	TC281294	3	Cleavage	MAR-binding protein	1
hvu-miR-n10	BQ766995	3	Cleavage	Unknown function	1
hvu-miR-n10	BG367708	3	Cleavage	ATP-dependent helicase	1
hvu-miR-n10	BQ658612	2.5	Cleavage	Flagellar basal body-associated protein FliL	1
hvu-miR-n10	DN181374	2.5	Cleavage	Conserved protein	1
hvu-miR-n10	CK566632	3	Translation	Trehalose-6-phosphate phosphatase-like protein	1
hvu-miR-n10	BJ485020	3	Translation	Unknown function	1
hvu-miR-n10	TC240343	2.5	Cleavage	Unknown function	1
hvu-miR-n10	TC278301	3	Cleavage	NBS-LRR-like protein	1
hvu-miR-n10	TC241407	2.5	Cleavage	COBRA-like 2 protein precursor	1
