# Supplementary material for: Global Identification of MicroRNAs and Their Targets in Barley under Salinity Stress
Source: PLoS One. 2015 Sep 15;10(9):e0137990. doi: 10.1371/journal.pone.0137990 (PMC4570814; doi:10.1371/journal.pone.0137990)
Supplement: S7 Table — Note: TP100M: Transcripts per 100 million; P-value < = 0.05 using Cleaveland pipeline (XLSX) [file pone.0137990.s010.xlsx]

## Sheet: Sheet1
Table S7. Targets of all barley miRNAs identified in this study by degradome sequencing
miRNA	Target	Swissprot_annotation	Cleavage Site	Raw reads	TP100M	Category	P-value
miR1507c	AK358846	Translation initiation factor eIF-2B subunit alpha	1005	22	446.365	0	0.00344317
miR1121	AK372518	starch synthase II	1929	1	20.2893	4	0.0187821
miR1127	DN157753	Related to l-arginine	304	1	20.2893	4	0.0441256
miR1436	AK250598.1	dnaJ protein	434	2	40.5787	3	0.0225011
miR1436	TC244579	DnaJ-related protein	553	3	60.868	3	0.0226556
miR1436	TC253423	DNAJ-like protein	287	1	20.2893	4	0.0193212
miR1507c	AL501830	A-specific gene	234	2	40.5787	3	0.0142789
miR160f	MLOC_81236.1	Probable mitochondrial-processing peptidase subunit beta	940	4	81.1573	1	0.0125877
miR160f	MLOC_80837.2	Probable plastid-lipid-associated protein 11, chloroplastic	239	87	1765.17	2	0.00921522
miR164b	MLOC_78630.1	Oxygen-evolving enhancer protein 1, chloroplastic	613	2	40.5787	3	0.00640627
miR166a	AK361902	H/ACA ribonucleoprotein complex subunit 4	1184	2	40.5787	1	0.00572618
miR169s	AK372493	Polyubiquitin 10	816	4	81.1573	2	0.00650141
miR1858b	MLOC_66074.2	Photosystem I reaction center subunit III, chloroplastic	188	7	142.025	2	0.0141367
miR1858b	MLOC_18343.1	Rf1, mitochondrial-like	64	2	40.5787	3	0.00881132
miR1858b	TC250934	Photosystem I reaction center subunit III, chloroplast precursor	199	4	81.1573	2	0.00644721
miR2656b	AK360389	Pyrophosphate-energized vacuolar membrane proton pump	1894	2	40.5787	2	0.00865915
miR2925	AK356714	Transcription factor PCL1	316	2	40.5787	4	0.0221206
miR319	TC271215	nucleotide pyrophosphatase/phosphodiesterase-like	528	4	81.1573	3	0.0411172
miR3633a	MLOC_31034.1	unknown function	247	7	142.025	1	0.0110856
miR3633a	MLOC_53875.1	SEC14 cytosolic factor	787	6	121.736	2	0.0125451
miR394	AK362174	Protein RTF2 homolog	706	21	426.076	0	0.0104159
miR394	BI947219	unknown function	22	3	60.868	3	0.0340191
miR394	TC249192	unknown function	136	7	142.025	0	0.010902
miR394	TC262355	RTF2	389	4	81.1573	3	0.0317264
miR394	TC265971	RTF2	794	4	81.1573	3	0.032797
miR402	MLOC_65361.1	60S ribosomal protein L5, mitochondrial	642	3	60.868	1	0.0043818
miR408b	AK369584	Nudix hydrolase 8	538	10	202.893	2	0.0119909
miR419	MLOC_53792.1	Probable cytokinin riboside 5	322	69	1399.96	1	0.0138377
miR5038b	AK253100.1	Putative E3 ubiquitin-protein ligase UBR7	278	6	121.736	2	0.00698905
miR5049b	MLOC_67371.1	2-methylene-furan-3-one reductase	409	2	40.5787	3	0.0420766
miR5049b	TC256911	quinone oxidoreductase-like protein	493	4	81.1573	2	0.00433366
miR5049b	TC280425	2-methylene-furan-3-one reductase	510	6	121.736	0	0.0151332
miR5050	AK370367	Lysosomal Pro-X carboxypeptidase	583	1	20.2893	4	0.00196429
miR5053	AK248335.1	Chlorophyll a-b binding protein, chloroplastic	223	7	142.025	2	0.0216447
miR5054	MLOC_36731.1	Rac-like GTP-binding protein 6	31	9	182.604	1	0.0468357
miR5086	AK376369	Photosystem I reaction center subunit II, chloroplastic	459	5	101.447	2	0.00754606
miR5183	TC249988	unknown function	383	2	40.5787	2	0.0487629
miR5266	AK359711	15-cis-zeta-carotene isomerase, chloroplastic	415	12	243.472	1	0.0128378
miR5266	AK375177	unknown function	826	4	81.1573	2	0.00475789
miR5266	TC261140	Blue copper-like protein	321	2	40.5787	3	0.0499168
miR5338	MLOC_12658.5	Mitogen-activated protein kinase kinase kinase YODA	1921	7	142.025	0	0.00809708
miR5368	MLOC_20190.3	Transketolase, chloroplastic	1705	9	182.604	2	0.00838099
miR5368	TC256438	Transketolase, chloroplast	472	3	60.868	3	0.0240447
miR5386	MLOC_74367.1	Peroxiredoxin-2E-2, chloroplastic	165	3	60.868	3	0.0254992
miR5386	AK362112	Pyruvate dehydrogenase E1 component subunit beta-2, mitochondrial	75	23	466.655	0	0.0340617
miR5565e	AK248705.1	Phosphoglycerate kinase, chloroplastic	304	25	507.233	2	0.0324944
miR5565e	MLOC_36623.1	30S ribosomal protein S5	544	40	811.573	2	0.0324944
miR5821	AK372729	Vegetative cell wall protein gp1	83	2	40.5787	1	0.0140875
miR6208	MLOC_60936.4	Histone deacetylase 9	1396	3	60.868	0	0.00180504
miR6300	AK252245.1	Ribulose bisphosphate carboxylase small chain PW9, chloroplastic	321	2	40.5787	3	0.0238276
miR824	MLOC_69909.1	unknown function	1684	486	9860.61	1	0.010835
miR824	MLOC_36341.1	Pyrrolidone-carboxylate peptidase	598	6	121.736	3	0.00394015
miR862a	AK251587.1	Probable esterase D14L	791	6	121.736	1	0.00631378
miR894	MLOC_22512.2	UPF0603 protein Os05g0401100, chloroplastic	347	5	101.447	2	0.0106734
miR900	MLOC_70079.3	Eukaryotic translation initiation factor 2 subunit alpha	117	11	223.183	2	0.0070587
miR951	MLOC_70051.1	Anthocyanidin reductase	472	2	40.5787	3	0.0038487
miR951	MLOC_70480.1	Ferredoxin--NADP reductase, leaf isozyme, chloroplastic	391	9	182.604	2	0.00810276
miR951	MLOC_66683.1	Pentatricopeptide repeat-containing protein At4g02750	1075	2	40.5787	3	0.0049456
miR951	MLOC_57408.2	K(+) efflux antiporter 2, chloroplastic	193	3	60.868	1	0.0105844
miR951	BI954126	IDI2	151	6	121.736	0	0.0262402
miR951	MLOC_71132.1	methylthioribose-1-phosphate isomerase	100	8	162.315	0	0.0272437
miR-n01	MLOC_78764.1	Neuroblastoma-amplified sequence	5693	1	20.2893	4	0.000918848
miR-n05	MLOC_56261.2	ABC transporter C family member 2	1525	1	20.2893	4	0.00331408
miR-n05	AK355784	B-cell receptor-associated protein 29	436	19	385.497	0	0.0284043
miR-n05	GH219301	Enolase	75	4	81.1573	3	0.0423828
TP100M: Transcripts per 100 million; P-value ≤0.05 using Cleaveland pipeline
