# Supplementary material for: Global Identification of MicroRNAs and Their Targets in Barley under Salinity Stress
Source: PLoS One. 2015 Sep 15;10(9):e0137990. doi: 10.1371/journal.pone.0137990 (PMC4570814; doi:10.1371/journal.pone.0137990)
Supplement: S8 Table — (XLSX) [file pone.0137990.s011.xlsx]

## Sheet: 3h
Table S8. Expression values for miRNAs responding to salinity stress at 3h time point.
miRNA ID	M3_control reads	M3_treatment reads	RPM Value		AC 1 2	Fisher 1 2	Chi2x2 1 2	log2(M3_treatment /M3_control)
			M3_control (norm)	M3_treatment (norm)
hvu-miR168-5p	801	102	199.2	41.2	0	0	0	-2.2735
hvu-miR171-3p	220	81	54.7	32.7	7e-07	4.9e-06	6.2e-06	-0.74225
hvu-miR444a	1955	3754	486.2	1516.1	0	0	0	1.64074
hvu-miR444b	78	17	19.4	6.9	7e-07	2.9e-06	5e-06	-1.49139
hvu-miR5048a	2001	189	497.6	76.4	0	0	0	-2.70334
hvu-miR6213	7	30	1.7	12.1	0	0	0	2.8314
ata-miR156d-5p	1372	1430	341.2	577.8	0	0	0	0.759953
bdi-miR159b-3p.1	8715	1929	2167.3	779.5	0	0	0	-1.47528
bdi-miR159b-5p.1	64	95	15.9	38.4	0	0	0	1.27208
bdi-miR166b-3p	1964	628	488.4	253.8	0	0	0	-0.944371
ata-miR167b-5p	1425	239	354.4	96.6	0	0	0	-1.87528
ata-miR172b-3p	61	10	15.2	4	4e-07	1.2e-06	3.1e-06	-1.926
ata-miR396e-5p	424	67	105.4	27.1	0	0	0	-1.95951
ata-miR5168-3p	544	213	135.3	86.1	0	0	0	-0.652077
tae-miR9662a-3p	928	228	230.8	92.1	0	0	0	-1.32537
zma-miR395b-3p	41	3	10.2	1.2	1e-07	3e-07	1.9e-06	-3.08746
gma-miR1507c	161	32	40	12.9	0	0	0	-1.63263
bdi-miR164b	134	19	33.3	7.7	0	0	0	-2.11259
osa-miR169a	568	18	141.3	7.3	0	0	0	-4.27472
bdi-miR1878	298	22	74.1	8.9	0	0	0	-3.0576
bdi-miR319a	294	4	73.1	1.6	0	0	0	-5.51373
osa-miR319b	415	137	103.2	55.4	0	0	0	-0.897485
bdi-miR393b	657	84	163.4	33.9	0	0	0	-2.26905
osa-miR419	10	179	2.5	72.3	0	0	0	4.854
osa-miR5071	150	34	37.3	13.7	0	0	0	-1.445
osa-miR5072	47	95	11.7	38.4	0	0	0	1.7146
osa-miR5144	203	45	50.5	18.2	0	0	0	-1.47234
bdi-miR5176	1517	11	377.3	4.4	0	0	0	-6.42206
bdi-miR5179	1236	387	307.4	156.4	0	0	0	-0.974877
bdi-miR5200	628	117	156.2	47.3	0	0	0	-1.72348
gma-miR5368	7283	10035	1811.2	4055	0	0	0	1.16276
osa-miR5485	6	47	1.5	18.1	0	0	0	3.59296
osa-miR5529	6	22	1.5	8.9	8e-06	1.7e-06	1e-06	2.56884
osa-miR5538	30	63	7.5	25.5	0	0	0	1.76553
osa-miR818c	96	553	23.9	223.5	0	0	0	3.22519
ppa-miR894	237	411	58.9	166.1	0	0	0	1.49571
hvu-miR-n01	311	82	77.3	33.1	0	0	0	-1.22364
hvu-miR-n02	100	229	24.9	92.5	0	0	0	1.89331
hvu-miR-n07	0	18	0	7.3	0	0	0	#DIV/0!
hvu-miR168-3p	303	160	75.4	64.7	0.006938	0.124292	0.115485	-0.220799
hvu-miR171-5p	138	55	34.3	22.2	0.000775	0.005921	0.005955	-0.627649
hvu-miR1120	41	21	10.2	8.5	0.051967	0.516559	0.493009	-0.263034
hvu-miR397	21	14	5.2	5.7	0.082339	0.862425	0.816613	0.13245
hvu-miR5049a	96	45	23.9	18.2	0.013813	0.140289	0.130215	-0.393072
hvu-miR5049b	14	8	3.5	3.2	0.106571	1	0.867025	-0.129283
hvu-miR5049c	146	74	36.3	29.9	0.013697	0.18652	0.172348	-0.279824
hvu-miR5049d	40	25	9.9	10.1	0.062588	1	0.951707	0.0288549
hvu-miR5049e	29	27	7.2	10.9	0.020125	0.130436	0.118825	0.598259
hvu-miR5049f	15	6	3.7	2.4	0.077134	0.5013	0.368645	-0.624491
hvu-miR5051	517	310	128.6	125.3	0.016604	0.745732	0.715287	-0.0375042
hvu-miR5052	16	5	3.1	2	0.047	0.2605	0.177517	-0.632268
hvu-miR6176	11	4	2.7	1.6	0.091041	0.434962	0.361928	-0.754888
hvu-miR6193	2	2	0.5	0.8	0.20657	0.638512	0.62397	0.678072
hvu-miR6198	14	8	3.5	3.2	0.106571	1	0.867025	-0.129283
hvu-miR6200	16	3	3.1	1.2	0.015421	0.057039	0.045223	-1.36923
hvu-miR6201	30	10	7.5	4	0.019063	0.103398	0.087969	-0.906891
hvu-miR6205	13	6	3.2	2.4	0.100645	0.642583	0.558461	-0.415037
hvu-miR6209	7	9	1.7	3.6	0.0417	0.195973	0.134805	1.08246
hvu-miR6210	2	2	0.5	0.8	0.20657	0.638512	0.62397	0.678072
hvu-miR6214	4	11	0.1	4.4	0.003044	0.006828	0.004946	5.45943
ata-miR156d-3p	57	30	14.2	12.1	0.043493	0.509774	0.487283	-0.230884
osa-miR160f-3p	14	21	3.5	8.5	0.002753	0.008975	0.007607	1.28011
osa-miR160f-5p	385	175	95.7	70.7	7.4e-05	0.000755	0.000805	-0.436809
bdi-miR166b-5p	89	36	22.1	14.5	0.004495	0.033839	0.032157	-0.607993
ata-miR167b-3p	68	21	16.9	8.5	0.000874	0.004374	0.004817	-0.991489
ata-miR172b-5p	24	13	5.1	5.3	0.078727	0.865786	0.710572	0.0554951
bdi-miR390a-3p	19	14	4.7	5.7	0.075838	0.596172	0.608639	0.278301
bdi-miR390a-5p	23	3	5.7	1.2	0.001441	0.004136	0.005284	-2.24793
ata-miR396e-3p	22	22	5.5	8.9	0.020513	0.120284	0.103861	0.694374
ata-miR5168-5p	7	5	1.7	2	0.137048	0.775148	0.798983	0.234465
tae-miR1130b-3p	9	10	2.2	4	0.049158	0.237727	0.191961	0.862496
bdi-miR827-3p	303	145	75.4	58.6	0.001027	0.012718	0.012195	-0.363664
bdi-miR408-3p	25	5	6.2	2	0.004393	0.0144	0.015623	-1.63227
tae-miR1117	16	7	3.1	2.8	0.082183	0.524491	0.449161	-0.146841
tae-miR1121	61	56	15.2	22.6	0.004544	0.035633	0.02946	0.572251
tae-miR1122	1074	731	267.1	295.4	0.001324	0.034517	0.033093	0.14529
tae-miR1127	28	12	6.1	4.8	0.047588	0.331357	0.291503	-0.345775
tae-miR1128	123	49	30.6	19.8	0.001249	0.009359	0.009367	-0.628031
tae-miR1133	10	6	2.5	2.4	0.125227	1	0.960781	-0.0588937
tae-miR1134	14	18	3.5	7.3	0.010119	0.044043	0.034421	1.06054
bdi-miR1135	53	15	13.2	6.1	0.001297	0.005811	0.006434	-1.11366
tae-miR1136	13	16	3.2	6.5	0.016212	0.083159	0.058232	1.02237
tae-miR1137	23	33	5.7	13.3	0.000469	0.002144	0.001321	1.22239
tae-miR1139	21	19	5.2	7.7	0.037392	0.254486	0.220579	0.566347
osa-miR1432	63	16	15.7	6.5	0.000198	0.001033	0.001084	-1.27225
osa-miR1436	9	6	2.2	2.4	0.126435	1	0.87935	0.125531
osa-miR1439	27	11	6.7	4.4	0.043462	0.316161	0.245331	-0.606658
osa-miR1442	72	20	17.9	8.1	0.000216	0.001148	0.001224	-1.14397
osa-miR162a	36	4	8.1	1.6	3.8e-05	0.000116	0.000252	-2.33985
ptr-miR169s	27	7	6.7	2.8	0.009224	0.035012	0.03548	-1.25873
osa-miR1858b	7	10	1.7	4	0.027007	0.085551	0.078411	1.23447
osa-miR1862b	41	39	10.2	15.8	0.008459	0.064556	0.049611	0.631355
osa-miR1862d	19	3	4.7	1.2	0.005813	0.025502	0.018131	-1.96963
osa-miR1862e	11	3	2.7	1.2	0.063726	0.274065	0.199	-1.16993
osa-miR1863b	4	5	0.1	2	0.091914	0.315359	0.280766	4.32193
osa-miR1864	10	15	2.5	6.1	0.008641	0.037048	0.024097	1.28688
osa-miR1872	7	4	1.7	1.6	0.14989	1	0.905761	-0.0874628
osa-miR1873	11	4	2.7	1.6	0.091041	0.434962	0.361928	-0.754888
mtr-miR2656b	0	2	0	0.8	0.089845	0.145134	0.071429	#DIV/0!
osa-miR2876	9	22	2.2	8.9	0.0001	0.000278	0.000164	2.0163
osa-miR2918	9	11	2.2	4.4	0.03405	0.16521	0.119506	1
osa-miR2925	0	2	0	0.8	0.089845	0.145134	0.071429	#DIV/0!
tae-miR319	20	4	4.1	1.6	0.00946	0.034498	0.030597	-1.35755
vvi-miR3633a	0	4	0	1.6	0.01304	0.021062	0.010788	#DIV/0!
bdi-miR394	35	5	8.7	2	0.000168	0.000499	0.000854	-2.12102
bdi-miR398b	7	3	1.7	1.2	0.14307	0.751065	0.59799	-0.5025
bdi-miR399a	11	27	2.7	10.9	1.8e-05	6.6e-05	2.9e-05	2.0133
aly-miR402	3	0	0.7	0	0.146842	0.292494	0.174206	#NUM!
osa-miR418	19	32	4.7	12.9	0.000128	0.000434	0.000288	1.45664
osa-miR443	13	12	3.2	4.8	0.058976	0.310657	0.307815	0.584963
gma-miR5038b	0	2	0	0.8	0.089845	0.145134	0.071429	#DIV/0!
bdi-miR5054	26	25	6.5	10.1	0.019627	0.11405	0.10808	0.635844
bdi-miR5059	7	22	1.7	8.9	2e-05	5.7e-05	2.8e-05	2.38827
bdi-miR5060	3	4	0.7	1.6	0.108262	0.438749	0.299408	1.19265
bdi-miR5064	17	3	4.2	1.2	0.01123	0.0374	0.033393	-1.80735
bdi-miR5066	23	8	5.7	3.2	0.035093	0.19609	0.1587	-0.83289
bdi-miR5067	44	19	10.9	7.7	0.028281	0.242463	0.19426	-0.501398
osa-miR5073	8	8	1.1	3.2	0.076227	0.440499	0.326813	1.54057
osa-miR5075	22	6	5.5	2.4	0.018654	0.080194	0.069275	-1.1964
osa-miR5079	20	21	4.1	8.5	0.017972	0.106533	0.083487	1.05184
osa-miR5082	25	8	6.2	3.2	0.023668	0.109442	0.101152	-0.954196
tae-miR5086	7	0	1.7	0	0.021562	0.049234	0.037923	#NUM!
osa-miR5147	11	3	2.7	1.2	0.063726	0.274065	0.199	-1.16993
bdi-miR5164	2	5	0.5	2	0.039977	0.113806	0.069362	2
bdi-miR5175a	15	10	3.7	4	0.097876	0.8394	0.844627	0.112475
bdi-miR5175b	9	15	2.2	6.1	0.005584	0.019227	0.013807	1.47131
bdi-miR5183	342	222	85.1	89.7	0.017585	0.54225	0.534454	0.0759489
mtr-miR5266	0	2	0	0.8	0.089845	0.145134	0.071429	#DIV/0!
osa-miR5338	0	5	0	2	0.004968	0.008023	0.004366	#DIV/0!
osa-miR5339	25	10	6.2	4	0.045419	0.297607	0.245745	-0.632268
sbi-miR5386	0	4	0	1.6	0.01304	0.021062	0.010788	#DIV/0!
osa-miR5488	9	8	2.2	3.2	0.089131	0.462013	0.446662	0.540568
osa-miR5498	9	6	2.2	2.4	0.126435	1	0.87935	0.125531
osa-miR5523	7	6	1.7	2.4	0.113124	0.576225	0.549673	0.4975
sbi-miR5565e	0	2	0	0.8	0.089845	0.145134	0.071429	#DIV/0!
osa-miR5788	14	2	3.5	0.8	0.013081	0.038932	0.034977	-2.12928
osa-miR5821	5	5	1.2	2	0.113795	0.519934	0.438245	0.736966
gma-miR6300	27	10	6.7	4	0.033024	0.179562	0.165451	-0.744161
osa-miR812q	28	9	6.1	3.6	0.019164	0.091967	0.08442	-0.760812
osa-miR818f	6	13	1.5	5.3	0.003365	0.008606	0.006484	1.82103
aly-miR824	0	2	0	0.8	0.089845	0.145134	0.071429	#DIV/0!
hvu-miR-n03	16	12	3.1	4.8	0.081841	0.697722	0.603901	0.630766
hvu-miR-n04	3	11	0.7	4.4	0.001311	0.003687	0.001816	2.65208
hvu-miR-n05	20	20	4.1	8.1	0.024163	0.142417	0.120979	0.982298
hvu-miR-n06	35	21	8.7	8.5	0.067549	1	0.926679	-0.0335526
hvu-miR-n08	5	16	1.2	6.5	0.000225	0.000481	0.000324	2.43741
hvu-miR-n09	4	0	0.1	0	0.090899	0.304803	0.11664	#NUM!
hvu-miR-n10	4	5	0.1	2	0.091914	0.315359	0.280766	4.32193

## Sheet: 8h
Table S8. Expression values for miRNAs responding to salinity stress at 8h time point.
miRNA ID	M8_control reads	M8_treatment reads	RPM Value		AC 1 2	Fisher 1 2	Chi2x2 1 2	log2(M8_treatment /M8_control)
			M8_control (norm)	M8_treatment (norm)
hvu-miR168-5p	647	199	213.3	99.6	0	0	0	-1.09867
hvu-miR444a	1940	128	639.5	64.1	0	0	0	-3.31855
hvu-miR5048a	1743	286	574.5	143.2	0	0	0	-2.00428
ata-miR156d-5p	992	848	326.1	424.6	0	0	0	0.38079
bdi-miR159b-3p.1	10818	5312	3565.8	2659.6	0	0	0	-0.423017
osa-miR160f-5p	234	95	77.1	47.6	7e-06	4.5e-05	5.7e-05	-0.695769
bdi-miR166b-3p	2479	2012	817.1	1007.4	0	0	0	0.302052
ata-miR167b-3p	30	56	9.9	28	1e-06	2e-06	1e-06	1.49993
ata-miR167b-5p	126	724	41.5	362.5	0	0	0	3.1268
ata-miR172b-3p	58	10	19.1	5	3e-06	1e-05	2.5e-05	-1.93357
ata-miR396e-5p	446	135	147	67.6	0	0	0	-1.12072
ata-miR5168-3p	521	472	171.7	236.3	0	0	0	0.46073
tae-miR9662a-3p	744	321	245.2	160.7	0	0	0	-0.609589
bdi-miR827-3p	625	191	206	95.6	0	0	0	-1.10756
tae-miR1122	28	679	9.2	339.1	0	0	0	5.20393
tae-miR1128	184	67	60.7	33.5	3e-06	1.8e-05	2.4e-05	-0.857535
bdi-miR1135	85	16	28	8	0	0	1e-06	-1.80735
osa-miR169a	437	7	144	3.5	0	0	0	-5.36257
osa-miR319b	8	436	2.6	218.3	0	0	0	6.39166
bdi-miR393b	4	85	1.3	42.6	0	0	0	5.03427
osa-miR5144	2	31	0.7	15.5	0	0	0	4.46877
bdi-miR5179	886	1629	292	815.6	0	0	0	1.48189
gma-miR5368	2068	2540	681.7	1271.7	0	0	0	0.899549
osa-miR818c	114	286	37.6	143.2	0	0	0	1.92923
hvu-miR-n01	432	47	142.4	23.5	0	0	0	-2.59922
hvu-miR-n02	86	252	28.3	126.2	0	0	0	2.15684
hvu-miR-n03	11	30	3.6	15	7e-06	1.8e-05	1.2e-05	2.05889
hvu-miR-n05	235	65	77.5	32.5	0	0	0	-1.25376
hvu-miR-n06	28	50	9.2	25	5e-06	2.1e-05	1e-05	1.44222
hvu-miR168-3p	339	201	111.7	100.6	0.010659	0.250341	0.236914	-0.150999
hvu-miR171-3p	191	111	62.1	55.6	0.016521	0.316084	0.294249	-0.159508
hvu-miR171-5p	124	81	40.9	40.6	0.034272	1	0.956299	-0.0106211
hvu-miR1120	65	52	21.4	26	0.025928	0.299291	0.293577	0.280901
hvu-miR397	2	6	0.7	3	0.024033	0.065432	0.041265	2.09954
hvu-miR444b	26	15	8.6	7.5	0.071246	0.751124	0.683526	-0.197446
hvu-miR5049a	123	60	40.5	30	0.005828	0.05848	0.055542	-0.432959
hvu-miR5049b	16	10	5.3	5	0.09518	1	0.897354	-0.0840643
hvu-miR5049c	165	96	54.4	48.1	0.019314	0.342245	0.334127	-0.17757
hvu-miR5049d	26	33	8.6	16.5	0.002668	0.015779	0.010774	0.940057
hvu-miR5049e	24	19	7.9	9.5	0.061415	0.537747	0.547428	0.266075
hvu-miR5049f	12	10	3.1	5	0.087636	0.664311	0.581039	0.68966
hvu-miR5050	0	2	0	1	0.095035	0.157597	0.081335	#DIV/0!
hvu-miR5051	506	302	166.8	151.2	0.006989	0.179959	0.173683	-0.141661
hvu-miR5052	28	5	9.2	2.5	0.000997	0.003754	0.003938	-1.87971
hvu-miR6176	6	18	1.1	9	0.000234	0.000572	0.000407	3.03242
hvu-miR6193	12	13	3.1	6.5	0.044095	0.224213	0.208619	1.06817
hvu-miR6198	32	14	10.5	7	0.032629	0.229103	0.19886	-0.584963
hvu-miR6200	8	5	2.6	2.5	0.133782	1	0.927327	-0.0565835
hvu-miR6201	37	21	12.2	10.5	0.056337	0.687451	0.58652	-0.216492
hvu-miR6205	3	5	0.1	2.5	0.073011	0.278565	0.187438	4.64386
hvu-miR6209	20	7	6.6	3.5	0.033627	0.17047	0.143435	-0.915111
hvu-miR6210	9	4	2.1	2	0.112893	0.583349	0.510447	-0.0703893
hvu-miR6213	22	15	7.3	7.5	0.079548	1	0.916652	0.0389941
hvu-miR6214	8	7	2.6	3.5	0.105421	0.605177	0.581208	0.428843
ata-miR156d-3p	47	36	15.5	18	0.042126	0.502148	0.493499	0.215729
bdi-miR159b-5p.1	56	54	18.5	27	0.006285	0.050699	0.043858	0.545434
osa-miR160f-3p	16	7	5.3	3.5	0.070213	0.402675	0.363727	-0.598637
bdi-miR166b-5p	133	95	43.8	47.6	0.026871	0.54227	0.542785	0.120031
ata-miR172b-5p	38	10	12.5	5	0.001722	0.007436	0.007524	-1.32193
bdi-miR390a-3p	19	5	6.3	2.5	0.016936	0.062614	0.058834	-1.33342
bdi-miR390a-5p	16	12	5.3	6	0.085913	0.847198	0.732621	0.17897
ata-miR396e-3p	38	11	12.5	5.5	0.003045	0.012904	0.013543	-1.18442
ata-miR5168-5p	4	4	1.3	2	0.138624	0.720628	0.551489	0.621488
zma-miR395b-3p	56	33	18.5	16.5	0.046276	0.665228	0.613063	-0.165059
tae-miR1130b-3p	7	21	2.3	10.5	7.8e-05	0.00029	0.000134	2.19068
bdi-miR408-3p	16	13	5.3	6.5	0.076084	0.574421	0.572326	0.294447
tae-miR1117	16	6	5.3	3	0.053828	0.280241	0.233454	-0.82103
tae-miR1121	76	67	25.1	33.5	0.00895	0.086902	0.079945	0.416474
tae-miR1127	24	12	7.9	6	0.061795	0.498103	0.434853	-0.39689
tae-miR1133	7	2	2.3	1	0.099187	0.497761	0.283857	-1.20163
tae-miR1134	4	11	1.3	5.5	0.004201	0.014248	0.007749	2.08092
tae-miR1136	17	13	5.6	6.5	0.080963	0.711326	0.684036	0.215013
tae-miR1137	9	10	2.1	5	0.057097	0.251944	0.249172	1.25154
tae-miR1139	20	10	6.6	5	0.071184	0.577026	0.47595	-0.400538
osa-miR1432	33	9	10.9	4.5	0.003709	0.017134	0.015476	-1.27633
osa-miR1436	2	4	0.7	2	0.081693	0.223121	0.176958	1.51457
osa-miR1439	16	13	5.3	6.5	0.076084	0.574421	0.572326	0.294447
osa-miR1442	78	40	25.7	20	0.020036	0.220914	0.197263	-0.361768
gma-miR1507c	162	60	53.4	30	1.4e-05	8.4e-05	0.00011	-0.831877
osa-miR162a	2	3	0.7	1.5	0.137187	0.391965	0.353494	1.09954
bdi-miR164b	123	74	40.5	37.1	0.02926	0.560172	0.539319	-0.126503
ptr-miR169s	2	15	0.7	7.5	2.9e-05	5.1e-05	4.3e-05	3.42146
osa-miR1858b	2	2	0.7	1	0.20734	0.651806	0.673692	0.514573
osa-miR1862b	11	5	3.6	2.5	0.099557	0.613255	0.489658	-0.526069
osa-miR1862d	11	3	3.6	1.5	0.052642	0.184581	0.162291	-1.26303
osa-miR1862e	3	2	0.1	1	0.20838	1	0.989027	3.32193
osa-miR1863b	3	5	0.1	2.5	0.073011	0.278565	0.187438	4.64386
osa-miR1864	10	22	3.3	11	0.000368	0.000991	0.00078	1.73697
osa-miR1872	2	13	0.7	6.5	0.00014	0.000255	0.0002	3.21501
osa-miR1873	2	11	0.7	5.5	0.00066	0.001219	0.000932	2.974
bdi-miR1878	34	24	11.2	12	0.061712	0.789847	0.793562	0.0995357
mtr-miR2656b	0	2	0	1	0.095035	0.157597	0.081335	#DIV/0!
osa-miR2876	5	13	1.6	6.5	0.002506	0.006746	0.004792	2.02237
osa-miR2918	4	2	1.3	1	0.188483	1	0.749945	-0.378512
tae-miR319	4	12	1.3	6	0.002224	0.008065	0.003896	2.20645
bdi-miR319a	7	11	2.3	5.5	0.021475	0.089234	0.063306	1.2578
bdi-miR394	4	3	1.3	1.5	0.174594	1	0.864393	0.206451
bdi-miR398b	2	0	0.7	0	0.219266	0.521212	0.251176	#NUM!
bdi-miR399a	2	8	0.7	4	0.006087	0.018015	0.009188	2.51457
aly-miR402	4	3	1.3	1.5	0.174594	1	0.864393	0.206451
osa-miR418	2	13	0.7	6.5	0.00014	0.000255	0.0002	3.21501
osa-miR419	2	12	0.7	6	0.000306	0.00056	0.000432	3.09954
osa-miR443	13	20	4.3	10	0.004554	0.019436	0.014069	1.21759
bdi-miR5054	31	11	10.2	5.5	0.015433	0.082947	0.073447	-0.891066
bdi-miR5059	7	3	2.3	1.5	0.131255	0.7492	0.530703	-0.616671
bdi-miR5060	3	5	0.1	2.5	0.073011	0.278565	0.187438	4.64386
bdi-miR5064	10	4	3.3	2	0.095306	0.586334	0.394719	-0.722466
bdi-miR5066	43	16	14.2	8	0.009016	0.061372	0.048136	-0.827819
bdi-miR5067	35	44	11.5	22	0.000893	0.00539	0.003634	0.93587
osa-miR5071	163	72	53.7	36	0.000528	0.004898	0.004434	-0.576925
osa-miR5072	60	59	19.8	29.5	0.004091	0.030789	0.027412	0.575215
osa-miR5073	11	3	3.6	1.5	0.052642	0.184581	0.162291	-1.26303
osa-miR5075	16	19	5.3	9.5	0.017818	0.085217	0.077671	0.841935
osa-miR5079	36	11	11.9	5.5	0.005007	0.024628	0.022355	-1.11346
osa-miR5082	14	27	4.6	13.5	0.000262	0.001104	0.000617	1.55325
tae-miR5086	2	0	0.7	0	0.219266	0.521212	0.251176	#NUM!
osa-miR5147	4	4	1.3	2	0.138624	0.720628	0.551489	0.621488
bdi-miR5164	10	7	3.3	3.5	0.115851	1	0.900903	0.0848889
bdi-miR5175a	13	4	4.3	2	0.049686	0.218862	0.172931	-1.10434
bdi-miR5175b	7	7	2.3	3.5	0.09324	0.42828	0.430779	0.605721
bdi-miR5176	5	10	1.6	5	0.014038	0.06057	0.03276	1.64386
bdi-miR5183	100	68	32.1	34	0.036963	0.874559	0.836624	0.0829614
bdi-miR5200	403	261	132.8	130.7	0.018703	0.841921	0.835429	-0.022996
osa-miR5338	0	2	0	1	0.095035	0.157597	0.081335	#DIV/0!
osa-miR5339	15	6	4.9	3	0.06492	0.375174	0.297207	-0.707819
sbi-miR5386	0	2	0	1	0.095035	0.157597	0.081335	#DIV/0!
osa-miR5485	8	19	2.6	9.5	0.000557	0.001428	0.001121	1.86942
osa-miR5488	10	22	3.3	11	0.000368	0.000991	0.00078	1.73697
osa-miR5498	2	5	0.7	2.5	0.045404	0.122341	0.086182	1.8365
osa-miR5523	2	10	0.7	5	0.001407	0.004935	0.002004	2.8365
osa-miR5529	7	14	2.3	7	0.004909	0.01396	0.011526	1.60572
osa-miR5538	29	44	9.6	22	0.000108	0.000448	0.000324	1.1964
sbi-miR5565e	0	2	0	1	0.095035	0.157597	0.081335	#DIV/0!
osa-miR5788	2	2	0.7	1	0.20734	0.651806	0.673692	0.514573
osa-miR5821	2	3	0.7	1.5	0.137187	0.391965	0.353494	1.09954
gma-miR6300	63	14	20.8	7	1.8e-05	6.1e-05	0.000112	-1.57116
osa-miR812q	24	15	7.9	7.5	0.077658	1	0.874443	-0.0749621
osa-miR818f	10	3	3.3	1.5	0.068592	0.26791	0.220547	-1.1375
ppa-miR894	187	185	61.6	92.6	1.2e-05	9.8e-05	7.2e-05	0.588082
ppa-miR900	0	2	0	1	0.095035	0.157597	0.081335	#DIV/0!
hvu-miR-n04	7	12	2.3	6	0.013498	0.057496	0.036589	1.38333
hvu-miR-n08	7	9	2.3	4.5	0.048983	0.204845	0.175955	0.968291
hvu-miR-n09	8	10	2.6	5	0.044851	0.227469	0.169067	0.943416
hvu-miR-n10	3	0	0.1	0	0.13222	0.281818	0.159901	#NUM!

## Sheet: 27h
Table S8. Expression values for miRNAs responding to salinity stress at 27h time point.
miRNA ID	M27_control reads	M27_treatment reads	RPM Value		AC 1 2	Fisher 1 2	Chi2x2 1 2	log2(M27_treatment /M27_control)
			M27_control (norm)	M27_treatment (norm)
hvu-miR168-3p	240	412	135.2	96.3	2e-06	3.8e-05	2.3e-05	-0.489487
hvu-miR168-5p	245	821	138.1	191.8	0	3e-06	5e-06	0.473889
hvu-miR171-5p	5	83	2.8	19.4	0	0	1e-06	2.79256
hvu-miR444a	2428	2339	1368.2	546.5	0	0	0	-1.32399
hvu-miR5048a	469	1994	264.3	465.9	0	0	0	0.817844
hvu-miR5051	176	777	99.2	181.6	0	0	0	0.872352
ata-miR156d-5p	477	1482	268.8	346.3	0	1e-06	1e-06	0.365489
bdi-miR159b-3p.1		3279	14479	1847.7	3383.2 0.000000	0	0	-2.97016
ata-miR167b-5p	640	2609	360.6	609.6	0	0	0	0.757464
zma-miR395b-3p	143	86	80.6	20.1	0	0	0	-2.00358
bdi-miR827-3p	270	947	152.1	221.3	0	0	0	0.540983
bdi-miR408-3p	23	8	12.1	1.9	0	0	0	-2.67094
bdi-miR1135	9	102	5.1	23.8	0	0	1e-06	2.22239
gma-miR1507c	165	156	92.1	36.5	0	0	0	-1.3353
osa-miR169a	5	374	2.8	87.4	0	0	0	4.96413
ptr-miR169s	23	2	12.1	0.5	0	0	0	-4.59694
bdi-miR1878	19	364	10.7	85.1	0	0	0	2.99155
osa-miR319b	3	204	1.7	47.7	0	0	0	4.81038
bdi-miR393b	88	2	49.6	0.5	0	0	0	-6.63227
bdi-miR398b	14	0	7.9	0	0	0	0	#NUM!
osa-miR5071	173	161	97.5	37.6	0	0	0	-1.37467
osa-miR5072	74	60	41.7	14	0	0	0	-1.57462
osa-miR5144	98	51	55.2	11.9	0	0	0	-2.21371
bdi-miR5179	713	2405	401.8	561.1	0	0	0	0.48178
bdi-miR5200	263	476	148.2	111.2	1e-05	0.000212	0.000162	-0.414389
gma-miR5368	3461	2973	1950.3	694.7	0	0	0	-1.48923
osa-miR5538	45	44	25.4	10.3	4e-06	3.2e-06	1e-06	-1.30218
osa-miR818c	82	502	46.2	117.3	0	0	0	1.34424
ppa-miR894	173	226	97.5	52.8	0	0	0	-0.884864
hvu-miR-n01	296	75	166.8	17.5	0	0	0	-3.25269
hvu-miR-n05	275	56	154.1	13.1	0	0	0	-3.55623
hvu-miR-n06	31	18	17.5	4.2	0	1e-06	0	-2.05889
hvu-miR171-3p	93	347	52.4	81.1	7e-06	0.000119	0.000156	0.630135
hvu-miR1120	25	67	14.1	15.7	0.024634	0.731362	0.652171	0.155069
hvu-miR397	2	3	1.1	0.7	0.088952	0.634056	0.599523	-0.652077
hvu-miR444b	32	51	18	11.9	0.00518	0.070311	0.064144	-0.597035
hvu-miR5049a	37	143	20.8	33.4	0.000606	0.008656	0.00975	0.683265
hvu-miR5049b	10	15	5.6	3.5	0.024662	0.271866	0.240266	-0.678072
hvu-miR5049c	60	229	33.8	53.5	7.2e-05	0.001164	0.00137	0.662516
hvu-miR5049d	22	58	12.4	13.6	0.027346	0.806248	0.721716	0.133267
hvu-miR5049e	10	41	5.6	9.6	0.011673	0.165018	0.127753	0.777608
hvu-miR5049f	6	15	3.4	3.5	0.055464	1	0.940606	0.0418202
hvu-miR5050	0	2	0	0.5	0.146465	1	0.362464	#DIV/0!
hvu-miR5052	9	22	5.1	5.1	0.045766	1	0.972756	0
hvu-miR6176	11	19	6.2	4.4	0.030164	0.42226	0.376013	-0.494765
hvu-miR6193	2	9	1.1	2.1	0.06104	0.526072	0.417365	0.932886
hvu-miR6198	2	10	1.1	2.3	0.051778	0.528001	0.335855	1.06413
hvu-miR6200	2	8	1.1	1.9	0.070651	0.733454	0.517677	0.788496
hvu-miR6201	4	46	2.3	10.7	5.9e-05	0.00047	0.000926	2.21791
hvu-miR6205	4	14	2.3	3.3	0.051499	0.612691	0.508708	0.520832
hvu-miR6209	10	11	5.6	2.6	0.010658	0.089955	0.065268	-1.10692
hvu-miR6210	17	10	9.6	2.3	6.7e-05	0.000378	0.000122	-2.0614
hvu-miR6213	7	14	3.9	3.3	0.049282	0.639602	0.685497	-0.241008
hvu-miR6214	7	6	3.9	1.4	0.011666	0.066536	0.051944	-1.47805
ata-miR156d-3p	27	55	15.2	12.9	0.021262	0.467971	0.471693	-0.2367
bdi-miR159b-5p.1		42	81	23.7	18.9 0.011309	0.235509	0.238313	-1.77303
osa-miR160f-3p	3	5	1.7	1.2	0.072959	0.699841	0.610857	-0.5025
osa-miR160f-5p	69	136	38.9	31.8	0.006946	0.19109	0.170782	-0.290743
bdi-miR166b-3p	1314	3223	740.4	753.1	0.003347	0.599174	0.590742	0.0245365
bdi-miR166b-5p	70	191	39.4	44.6	0.010961	0.41357	0.37552	0.178848
ata-miR167b-3p	27	83	15.2	19.4	0.013831	0.295731	0.271713	0.351985
ata-miR172b-3p	9	51	5.1	11.9	0.001435	0.015098	0.014827	1.22239
ata-miR172b-5p	1	18	0.6	4.2	0.00317	0.020904	0.021267	2.80735
bdi-miR390a-3p	2	19	1.1	4.4	0.007261	0.053607	0.046323	2
bdi-miR390a-5p	7	39	3.9	9.1	0.003886	0.035225	0.035658	1.22239
ata-miR396e-3p	23	26	12.1	6.1	0.001143	0.01101	0.006691	-0.988126
ata-miR396e-5p	68	192	38.3	44.9	0.008692	0.275287	0.262317	0.229371
ata-miR5168-3p	192	445	108.2	103.1	0.009083	0.661729	0.64366	-0.0696562
ata-miR5168-5p	1	2	0.6	0.5	0.128793	1	0.878364	-0.263034
tae-miR9662a-3p	316	886	178.1	207	0.000512	0.021163	0.020081	0.216943
tae-miR1130b-3p	10	18	5.6	4.2	0.034973	0.533117	0.456576	-0.415037
tae-miR1117	11	35	6.2	8.2	0.028632	0.517592	0.421016	0.403356
tae-miR1121	47	97	26.5	22.7	0.014228	0.409337	0.379804	-0.2233
tae-miR1122	7	17	3.9	3.1	0.051813	1	0.98757	-0.331206
tae-miR1127	11	42	6.2	9.8	0.014428	0.226241	0.170963	0.660514
tae-miR1128	79	245	44.5	57.2	0.002109	0.050368	0.050674	0.36221
tae-miR1133	2	8	1.1	1.9	0.070651	0.733454	0.517677	0.788496
tae-miR1134	2	2	1.1	0.5	0.075502	0.58585	0.36333	-1.1375
tae-miR1136	11	26	6.2	6.1	0.041638	1	0.955406	-0.023459
tae-miR1137	21	86	11.8	20.1	0.002065	0.02582	0.027602	0.768409
tae-miR1139	14	5	7.9	1.2	2.1e-05	8.2e-05	2.1e-05	-2.71882
osa-miR1432	11	41	6.2	9.6	0.016174	0.224548	0.196056	0.630766
osa-miR1436	4	10	2.3	2.3	0.06747	1	0.951493	0
osa-miR1439	9	39	5.1	9.1	0.01046	0.115008	0.107807	0.835369
osa-miR1442	44	118	24.8	27.6	0.017156	0.604308	0.547016	0.154328
osa-miR162a	3	3	1.7	0.7	0.052146	0.367788	0.265554	-1.28011
bdi-miR164b	2	42	1.1	9.8	1.1e-05	8e-05	0.000306	3.15528
osa-miR1858b	4	3	2.3	0.7	0.026748	0.205454	0.105712	-1.71621
osa-miR1862b	15	15	8.5	3.5	0.002532	0.016245	0.012773	-1.28011
osa-miR1862d	5	5	2.8	1.2	0.028208	0.169834	0.150608	-1.22239
osa-miR1862e	2	9	1.1	2.1	0.06104	0.526072	0.417365	0.932886
osa-miR1863b	5	12	2.8	2.8	0.061089	1	0.992745	0
osa-miR1864	3	12	1.7	2.8	0.052282	0.575659	0.428152	0.719892
osa-miR1872	3	14	1.7	3.3	0.039043	0.425366	0.290647	0.956931
osa-miR1873	3	2	1.7	0.5	0.036885	0.154081	0.131656	-1.76553
osa-miR2876	3	8	1.7	1.9	0.075932	1	0.881904	0.160465
osa-miR2918	4	6	2.3	1.4	0.056689	0.49241	0.457715	-0.716207
tae-miR319	2	6	1.1	1.4	0.087976	1	0.788764	0.347923
bdi-miR319a	2	7	1.1	1.6	0.079957	1	0.640316	0.540568
bdi-miR394	2	2	1.1	0.5	0.075502	0.58585	0.36333	-1.1375
bdi-miR399a	3	2	1.7	0.5	0.036885	0.154081	0.131656	-1.76553
aly-miR402	4	0	2.3	0	0.002164	0.00738	0.001896	#NUM!
osa-miR418	4	29	2.3	6.8	0.003787	0.03373	0.030006	1.5639
osa-miR419	16	7	9	1.6	1.9e-05	7.7e-05	2.2e-05	-2.49185
osa-miR443	12	30	6.8	7	0.039413	1	0.916067	0.0418202
gma-miR5038b	0	2	0	0.5	0.146465	1	0.362464	#DIV/0!
bdi-miR5054	15	13	8.5	3	0.001223	0.0108	0.00479	-1.5025
bdi-miR5059	8	12	4.5	2.8	0.031318	0.326706	0.293579	-0.684498
bdi-miR5060	4	7	2.3	1.6	0.062971	0.740925	0.607329	-0.523562
bdi-miR5064	8	24	4.5	5.6	0.040706	0.699911	0.592001	0.315502
bdi-miR5066	12	54	6.8	12.6	0.004252	0.05709	0.046873	0.889817
bdi-miR5067	14	84	7.9	19.6	7.3e-05	0.000764	0.001074	1.31093
osa-miR5073	10	14	5.6	3.3	0.020933	0.184419	0.183519	-0.762961
osa-miR5075	6	23	3.4	5.4	0.030269	0.414795	0.307612	0.667425
osa-miR5079	14	15	7.9	3.5	0.004319	0.038658	0.024823	-1.1745
osa-miR5082	19	26	10.7	6.1	0.00647	0.070337	0.056989	-0.81073
tae-miR5086	2	3	1.1	0.7	0.088952	0.634056	0.599523	-0.652077
osa-miR5147	7	17	3.9	3.1	0.051813	1	0.98757	-0.331206
bdi-miR5164	6	4	3.4	0.9	0.009747	0.073605	0.032994	-1.91754
bdi-miR5175a	4	7	2.3	1.6	0.062971	0.740925	0.607329	-0.523562
bdi-miR5175b	3	14	1.7	3.3	0.039043	0.425366	0.290647	0.956931
bdi-miR5176	4	7	2.3	1.6	0.062971	0.740925	0.607329	-0.523562
bdi-miR5183	73	160	41.1	37.4	0.013154	0.516419	0.497529	-0.1361
mtr-miR5266	0	4	0	0.9	0.073187	0.328259	0.197775	#DIV/0!
osa-miR5339	10	19	5.6	4.4	0.037733	0.543549	0.540572	-0.347923
osa-miR5485	13	19	7.3	4.4	0.01648	0.174659	0.159616	-0.730393
osa-miR5488	7	16	3.9	3.7	0.051919	1	0.905766	-0.0759489
osa-miR5498	4	10	2.3	2.3	0.06747	1	0.951493	0
osa-miR5523	3	4	1.7	0.9	0.064508	0.42554	0.43106	-0.917538
osa-miR5529	7	8	3.9	1.9	0.021859	0.158145	0.139715	-1.03747
sbi-miR5565e	0	4	0	0.9	0.073187	0.328259	0.197775	#DIV/0!
osa-miR5788	2	2	1.1	0.5	0.075502	0.58585	0.36333	-1.1375
osa-miR5821	2	9	1.1	2.1	0.06104	0.526072	0.417365	0.932886
gma-miR6300	8	34	4.5	7.9	0.01423	0.175172	0.143794	0.811928
osa-miR812q	13	52	7.3	12.2	0.008319	0.103467	0.098921	0.740913
osa-miR818f	3	7	1.7	1.6	0.078122	1	0.961842	-0.0874628
gma-miR862a	0	2	0	0.5	0.146465	1	0.362464	#DIV/0!
pta-miR951	0	2	0	0.5	0.146465	1	0.362464	#DIV/0!
hvu-miR-n02	94	163	52.1	38.1	0.000657	0.013236	0.01035	-0.451492
hvu-miR-n03	11	34	6.2	7.9	0.030818	0.517459	0.473055	0.349584
hvu-miR-n04	10	7	5.6	1.6	0.002354	0.013402	0.007505	-1.80735
hvu-miR-n08	8	6	4.5	1.4	0.005984	0.035183	0.022137	-1.6845
hvu-miR-n09	8	15	4.5	3.5	0.043057	0.646915	0.564244	-0.36257
hvu-miR-n10	6	11	3.4	2.6	0.050662	0.598226	0.587826	-0.387023
