# Supplementary material for: Global Identification of MicroRNAs and Their Targets in Barley under Salinity Stress
Source: PLoS One. 2015 Sep 15;10(9):e0137990. doi: 10.1371/journal.pone.0137990 (PMC4570814; doi:10.1371/journal.pone.0137990)
Supplement: S9 Table — (XLS) [file pone.0137990.s012.xls]

## Sheet: Sheet1
Table S9. miRNAs responsive to salinity stress in diverse plant species
	Triticum aestivum	Oryza sativa	Zea mays	switchgrass	Gossypium hirsutum	Populus euphratica	Arabidopsis thaliana	Soybean	Caragana intermedia	Medicago truncatula	Nicotiana tabacum	Panicum virgatum		Part of their Target	Functions
miR396	-	+	+	-	+	+	+	+	-	+	+	+	9	Growth regulating factor	Leaf development
miR159	+	+	+	-	+	+	+	-	-	-	+	+	8	MYB transcription factor	Signaling pathway and development
miR167	+	-	+	-	+	+	+	+	-	-	+	-	7	Auxin response factor	Signaling pathway, flower development
miR164	+	+	+	-	+	+	+	+	-	-	-	-	7	NAC domain transcription factor	Signaling pathway, root development, response to oxidative stress
miR395	-	-	+	-	+	+	+	+	-	-	+	+	7	ATP-sulfurylase	Sulphur assimilation, response to cadmium ion
miR172	+	-	-	-	+	+	-	+	+	-	+	-	6	Argonaute	Signal transduction, development, stress response
miR168	+	-	+	-	-	+	+	+	-	-	-	-	5	CCAAT-binding transcription factor	Flowering timing
miR171	-	+	+	-	-	+	+	+	-	-	-	-	5	Auxin response factor; Apetala2-like transcription factor	Signaling pathway, development, stress response
miR169	-	+	-	-	+	+	-	-	-	-	+	-	4	Scarecrow-like transcription factor; Nodulation signaling pathway 2 protein	Signaling pathway; Shoot branching
miR408	+	+	-	-	-	+	-	+	-	-	-	-	4	Laccase	Copper homeostasis, response to water deprivation, cell wall biogenesis
miR393	+	+	-	-	-	+	+	-	-	-	-	-	4	auxin F-box	signaling pathway, flower/root development
miR319	-	-	+	-	+	-	+	-	-	-	-	-	3	SPX (SYG1/Pho81/XPR1) domain/Zinc finger (C3HC4-Uype)	response to salicylic acid stimulus
miR827	-	-	-	-	+	+	-	-	-	-	-	-	2	TCP transcription factor	Leaf morphogenesis, cell differentiation, embryonic development
miR5200	-	-	-	+	+	-	-	-	-	-	-	-	2	Ferredoxin-NADP(H) oxidoreductase	Porphyrin and chlorophyll metabolism
miR1507	-	-	-	-	-	-	-	+	-	-	-	-	1	NB-ARC domain containing protein, expressed	defense response
miR1122	-	-	-	-	+	-	-	-	-	-	-	-	1	Non-specific lipid-transfer protein	lipid transport
miR1878	-	-	-	-	+	-	-	-	-	-	-	-	1	Mitochondrial ribosomal protein L11	translation
miR419	-	-	-	-	+	-	-	-	-	-	-	-	1	ADP-ribosylation factor 1	intracellular trafficking
miR444	-	-	-	-	+	-	-	-	-	-	-	-	1	Polygalacturonase PG1-like	Cell wall biogenesis/degradation
miR5179	-	-	-	-	+	-	-	-	-	-	-	-	1	MADS-box transcription factor	Regulation of flowering time
miR5071	-	-	-	+	-	-	-	-	-	-	-	-	1	NB-ARC domain-containing disease resistance protein	defense response
miR5072	-	-	-	+	-	-	-	-	-	-	-	-	1	FT-like protein	flower development
miR818	-	-	-	+	-	-	-	-	-	-	-	-	1	P21-Rho-binding domain containing protein	cellulose microfibril organization
miR1135	-	-	-	-	-	-	-	-	-	-	-	-	0	Jacalin-like lectin domain-containing protein	response to cold
miR5048	-	-	-	-	-	-	-	-	-	-	-	-	0	BZIP transcription factor	Transcription regulation
miR5144	-	-	-	-	-	-	-	-	-	-	-	-	0	unknown function	unknown function
miR5176	-	-	-	-	-	-	-	-	-	-	-	-	0	APETALA3-like protein	Transcription regulation
miR5368	-	-	-	-	-	-	-	-	-	-	-	-	0	Transketolase, chloroplastic	response to salt stress
miR5485	-	-	-	-	-	-	-	-	-	-	-	-	0	Origin recognition complex 5	protein binding
miR5529	-	-	-	-	-	-	-	-	-	-	-	-	0	Pleiotropic drug resistance protein 4	May be a general defense protein
miR5538	-	-	-	-	-	-	-	-	-	-	-	-	0	Transcriptional regulator, LysR family	Transcription regulation
miR6213	-	-	-	-	-	-	-	-	-	-	-	-	0	Probable serine/threonine-protein kinase NAK	regulation of plant growth and development
miR894	-	-	-	-	-	-	-	-	-	-	-	-	0	Zinc finger and C2 domain protein-like	transcriptional regulation
miR9662	-	-	-	-	-	-	-	-	-	-	-	-	0
References:
[1] B.E. Barrera-Figueroa, L. Gao, Z. Wu, X. Zhou, J. Zhu, H. Jin, R. Liu, J.K. Zhu, High throughput sequencing reveals novel and abiotic stress-regulated microRNAs in the inflorescences of rice, BMC plant biology, 12 (2012) 132.
[2] B. Ben Amor, S. Wirth, F. Merchan, P. Laporte, Y. d'Aubenton-Carafa, J. Hirsch, A. Maizel, A. Mallory, A. Lucas, J.M. Deragon, H. Vaucheret, C. Thermes, M. Crespi, Novel long non-protein coding RNAs involved in Arabidopsis differentiation and stress responses, Genome research, 19 (2009) 57-69.
[3] D. Ding, L. Zhang, H. Wang, Z. Liu, Z. Zhang, Y. Zheng, Differential expression of miRNAs in response to salt stress in maize roots, Ann Bot, 103 (2009) 29-38.
[4] T.P. Frazier, G. Sun, C.E. Burklew, B. Zhang, Salt and drought stresses induce the aberrant expression of microRNA genes in tobacco, Mol Biotechnol, 49 (2011) 159-165.
[5] P. Gao, X. Bai, L. Yang, D. Lv, Y. Li, H. Cai, W. Ji, D. Guo, Y. Zhu, Over-expression of osa-MIR396c decreases salt and alkali stress tolerance, Planta, 231 (2010) 991-1001.
[6] P. Gao, X. Bai, L. Yang, D. Lv, X. Pan, Y. Li, H. Cai, W. Ji, Q. Chen, Y. Zhu, osa-MIR393: a salinity- and alkaline stress-related microRNA gene, Molecular biology reports, 38 (2011) 237-242.
[7] X. Jia, W.X. Wang, L. Ren, Q.J. Chen, V. Mendu, B. Willcut, R. Dinkins, X. Tang, G. Tang, Differential and dynamic regulation of miR398 in response to ABA and salt stress in Populus tremula and Arabidopsis thaliana, Plant molecular biology, 71 (2009) 51-59.
[8] X. Jian, L. Zhang, G. Li, L. Zhang, X. Wang, X. Cao, X. Fang, F. Chen, Identification of novel stress-regulated microRNAs from Oryza sativa L, Genomics, 95 (2010) 47-55.
[9] H.J. Jung, H. Kang, Expression and functional analyses of microRNA417 in Arabidopsis thaliana under stress conditions, Plant physiology and biochemistry : PPB / Societe francaise de physiologie vegetale, 45 (2007) 805-811.
[10] J.Y. Kim, H.J. Lee, H.J. Jung, K. Maruyama, N. Suzuki, H. Kang, Overexpression of microRNA395c or 395e affects differently the seed germination of Arabidopsis thaliana under stress conditions, Planta, 232 (2010) 1447-1454.
[11] N. Kinoshita, H. Wang, H. Kasahara, J. Liu, C. Macpherson, Y. Machida, Y. Kamiya, M.A. Hannah, N.H. Chua, IAA-Ala Resistant3, an evolutionarily conserved target of miR167, mediates Arabidopsis root architecture changes during high osmotic stress, The Plant cell, 24 (2012) 3590-3602.
[12] C. Lelandais-Briere, L. Naya, E. Sallet, F. Calenge, F. Frugier, C. Hartmann, J. Gouzy, M. Crespi, Genome-wide Medicago truncatula small RNA analysis revealed novel microRNAs and isoforms differentially regulated in roots and nodules, The Plant cell, 21 (2009) 2780-2796.
[13] H. Li, Y. Dong, H. Yin, N. Wang, J. Yang, X. Liu, Y. Wang, J. Wu, X. Li, Characterization of the stress associated microRNAs in Glycine max by deep sequencing, BMC plant biology, 11 (2011) 170.
[14] W. Li, X. Cui, Z. Meng, X. Huang, Q. Xie, H. Wu, H. Jin, D. Zhang, W. Liang, Transcriptional regulation of Arabidopsis MIR168a and argonaute1 homeostasis in abscisic acid and abiotic stress responses, Plant physiology, 158 (2012) 1279-1292.
[15] H.H. Liu, X. Tian, Y.J. Li, C.A. Wu, C.C. Zheng, Microarray-based analysis of stress-regulated microRNAs in Arabidopsis thaliana, Rna, 14 (2008) 836-843.
[16] S. Lu, Y.H. Sun, V.L. Chiang, Stress-responsive microRNAs in Populus, The Plant journal : for cell and molecular biology, 55 (2008) 131-151.
[17] A. Macovei, N. Tuteja, microRNAs targeting DEAD-box helicases are involved in salinity stress response in rice (Oryza sativa L.), BMC plant biology, 12 (2012) 183.
[18] Y. Qin, Z. Duan, X. Xia, W. Yin, Expression profiles of precursor and mature microRNAs under dehydration and high salinity shock in Populus euphratica, Plant cell reports, 30 (2011) 1893-1907.
[19] N. Sanan-Mishra, V. Kumar, S.K. Sopory, S.K. Mukherjee, Cloning and validation of novel miRNA from basmati rice indicates cross talk between abiotic and biotic stresses, Molecular genetics and genomics : MGG, 282 (2009) 463-474.
[20] G. Sun, C.N. Stewart, Jr., P. Xiao, B. Zhang, MicroRNA expression analysis in the cellulosic biofuel crop switchgrass (Panicum virgatum) under abiotic stress, PloS one, 7 (2012) e32017.
[21] R. Sunkar, J.K. Zhu, Novel and stress-regulated microRNAs and other small RNAs from Arabidopsis, The Plant cell, 16 (2004) 2001-2019.
[22] Z. Yin, Y. Li, J. Yu, Y. Liu, C. Li, X. Han, F. Shen, Difference in miRNA expression profiles between two cotton cultivars with distinct salt sensitivity, Molecular biology reports, 39 (2012) 4961-4970.
[23] B. Zhao, L. Ge, R. Liang, W. Li, K. Ruan, H. Lin, Y. Jin, Members of miR-169 family are induced by high salinity and transiently inhibit the NF-YA transcription factor, BMC molecular biology, 10 (2009) 29.
[24] J. Zhou, M. Liu, J. Jiang, G. Qiao, S. Lin, H. Li, L. Xie, R. Zhuo, Expression profile of miRNAs in Populus cathayana L. and Salix matsudana Koidz under salt stress, Molecular biology reports, 39 (2012) 8645-8654.
[25] A.R. Bhardwaj, G. Joshi, R. Pandey, B. Kukreja, S. Goel, A. Jagannath, A. Kumar, S. Katiyar-Agarwal, M. Agarwal, A genome-wide perspective of miRNAome in response to high temperature, salinity and drought stresses in Brassica juncea (Czern) L, PloS one, 9 (2014) e92456.
[26] B. Li, H. Duan, J. Li, X.W. Deng, W. Yin, X. Xia, Global identification of miRNAs and targets in Populus euphratica under salt stress, Plant molecular biology, 81 (2013) 525-539.
[27] J. Si, T. Zhou, W. Bo, F. Xu, R. Wu, Genome-wide analysis of salt-responsive and novel microRNAs in Populus euphratica by deep sequencing, BMC genetics, 15 Suppl 1 (2014) S6.
[28] Z. Dong, L. Shi, Y. Wang, L. Chen, Z. Cai, Y. Wang, J. Jin, X. Li, Identification and Dynamic Regulation of microRNAs Involved in Salt Stress Responses in Functional Soybean Nodules by High-Throughput Sequencing, International journal of molecular sciences, 14 (2013) 2717-2738.
[29] F. Xie, C.N. Stewart, Jr., F.A. Taki, Q. He, H. Liu, B. Zhang, High-throughput deep sequencing shows that microRNAs play important roles in switchgrass responses to drought and salinity stress, Plant biotechnology journal, 12 (2014) 354-366.
[30] O.P. Gupta, N.L. Meena, I. Sharma, P. Sharma, Differential regulation of microRNAs in response to osmotic, salt and cold stresses in wheat, Molecular biology reports, 41 (2014) 4623-4629.
[31] B. Wang, Y.F. Sun, N. Song, J.P. Wei, X.J. Wang, H. Feng, Z.Y. Yin, Z.S. Kang, MicroRNAs involving in cold, wounding and salt stresses in Triticum aestivum L, Plant physiology and biochemistry : PPB / Societe francaise de physiologie vegetale, 80 (2014) 90-96.
[32] M. Zhou, D. Li, Z. Li, Q. Hu, C. Yang, L. Zhu, H. Luo, Constitutive expression of a miR319 gene alters plant development and enhances salt and drought tolerance in transgenic creeping bentgrass, Plant physiology, 161 (2013) 1375-1391.
[33] Q. Zhang, C. Zhao, M. Li, W. Sun, Y. Liu, H. Xia, M. Sun, A. Li, C. Li, S. Zhao, L. Hou, J.F. Picimbon, X. Wang, Y. Zhao, Genome-wide identification of Thellungiella salsuginea microRNAs with putative roles in the salt stress response, BMC plant biology, 13 (2013) 180.
[34] M. Wang, Q. Wang, B. Zhang, Response of miRNAs and their targets to salt and drought stresses in cotton (Gossypium hirsutum L.), Gene, 530 (2013) 26-32.
[35] R. Sunkar, X. Zhou, Y. Zheng, W. Zhang, J.K. Zhu, Identification of novel and candidate miRNAs in rice by high throughput sequencing, BMC plant biology, 8 (2008) 25.
[36] M. Carnavale Bottino, S. Rosario, C. Grativol, F. Thiebaut, C.A. Rojas, L. Farrineli, A.S. Hemerly, P.C. Ferreira, High-throughput sequencing of small RNA transcriptome reveals salt stress regulated microRNAs in sugarcane, PloS one, 8 (2013) e59423.
[37] Xie F, Wang Q, Sun R, Zhang B Deep sequencing reveals important roles of microRNAs in response to drought and salinity stress in cotton. (2015) J Exp Bot 66: 789-804.
[38] Eren H, Pekmezci M, Okay S, Turktas M, Inal B, et al. (2015) Hexaploid wheat (Triticum aestivum) root miRNome analysis in response to salt stress. Annals of Applied Biology.

## Sheet: Sheet2
miR3440
miR5021
miR5655
miR319
miR396
miR6108
miR1168
miR156
miR5049
miR159
miR395
miR5227
miR5266
miR160
miR164
miR169a
miR172
miR444
miR5076
miR5083
miR529
miR5800
miR3710
miR2916
miR1074
miR903
miR156l
miR6222
miR1134
miR167
miR535
miR169
miR482
